# Supplementary material for: Pleckstrin-2 promotes the progression of colorectal cancer via YTHDF2-mediated TYMS mRNA stability
Source: Cell Mol Life Sci. 2025 Jul 19;82(1):284. doi: 10.1007/s00018-025-05782-x (PMC12276184; doi:10.1007/s00018-025-05782-x)
Supplement: Supplementary file 1 — Supplementary file1 (XLSX 472 KB) [file 18_2025_5782_MOESM1_ESM.xlsx]

## Sheet: Total
Gene_symbol	log2(Fold change)	pvalue
TMEM189-UBE2V1	6.82543	1e-06
GPR18	4.2859	0.00168
CT45A10	4.21038	0.00232
EIF2S3B	3.77955	0.01117
CGAS	3.54894	0.02206
GDF1	3.46354	0.01774
DCST1	3.42341	0.00224
CLNK	3.38081	0.03415
KCNE4	3.29166	0.00408
SEMA5B	3.2859	0.00418
AVP	3.2859	0.04285
EXOC3L2	3.2859	0.04285
GUCA1A	3.2859	0.04285
KCNT1	3.2859	0.04285
LSAMP	3.2859	0.04285
LST1	3.2859	0.04285
STMND1	3.2859	0.04285
TMEM74	3.2859	0.04285
CFAP97D1	3.1339	0.0078
CLEC17A	3.1339	0.0078
VMO1	3.1339	0.0078
C8orf88	2.98368	0.01359
CATSPERE	2.96397	0.01455
FAM178B	2.96397	0.01455
DOCK8	2.77133	0.02714
SMIM22	2.77133	0.02714
TNFRSF9	2.77133	0.02714
PCDHGB1	2.70451	0.00245
TRIM22	2.62694	0.0004
LRRC69	2.54894	0.00569
ACY3	2.54894	0.05054
CDO1	2.54894	0.05054
GDF5	2.54894	0.05054
MAP1LC3C	2.54894	0.05054
KRT83	2.42341	0.0101
KCNN2	2.33693	0.08398
HAND1	2.2859	0.09385
MGARP	2.2859	0.09385
OR51M1	2.18637	0.00637
C21orf59-TCP10L	2.15733	0.00022
PCDHGA7	2.11762	0.0339
KLHDC1	2.07945	0.01086
VTCN1	2.07945	0.01086
KCTD16	2.05144	0.00388
SYNJ2BP-COX16	2.04664	0.01253
EVX1	1.96397	0.01838
PAPPA	1.96397	0.01838
DAW1	1.96397	0.05419
ARHGAP6	1.96397	0.17339
BTLA	1.96397	0.17339
FBXW12	1.96397	0.17339
ICAM4	1.96397	0.17339
MYBPC2	1.96397	0.17339
MYLPF	1.96397	0.17339
NEDD9	1.96397	0.17339
PAPOLB	1.96397	0.17339
RNF151	1.96397	0.17339
TMEM176B	1.96397	0.17339
UPK3A	1.96397	0.17339
VGLL1	1.96397	0.17339
SETDB2-PHF11	1.9361	1e-06
SCEL	1.83844	0.03079
TICAM2	1.77556	5e-05
COL28A1	1.77133	0.09307
CXCR1	1.77133	0.09307
ERVH48-1	1.77133	0.09307
FNDC9	1.77133	0.09307
PGLYRP1	1.77133	0.09307
RBM46	1.77133	0.09307
SHISAL1	1.77133	0.09307
UNC79	1.77133	0.09307
PDE7B	1.72951	0.01005
GMNC	1.70094	0.00579
CACNA1S	1.70094	0.05104
PCDHGA6	1.68585	0.09783
ADA2	1.66441	0.02847
CCDC63	1.66441	0.02847
SERF1A	1.60029	1e-06
NUGGC	1.59624	0.29919
PHYHD1	1.56804	0.15122
DAND5	1.55054	0.08311
APLF	1.54894	0.00054
FGD2	1.54894	0.0082
NHSL2	1.54894	0.0082
SPATC1	1.54894	0.01439
P2RY12	1.54894	0.08352
TPSG1	1.54894	0.08352
C6orf222	1.54894	0.15764
C9orf131	1.54894	0.15764
CALCB	1.54894	0.15764
CD80	1.54894	0.15764
CHRNA6	1.54894	0.15764
COL3A1	1.54894	0.15764
GRAP2	1.54894	0.15764
HDC	1.54894	0.15764
NTRK3	1.54894	0.15764
SLC6A19	1.54894	0.15764
SSX1	1.54894	0.15764
HIST2H3A	1.54894	0.22105
HIST2H3C	1.54894	0.22105
CATSPERD	1.54894	0.31771
CCDC181	1.54894	0.31771
CR1	1.54894	0.31771
CXCR2	1.54894	0.31771
CYP4A22	1.54894	0.31771
EQTN	1.54894	0.31771
FCGR2A	1.54894	0.31771
FNDC7	1.54894	0.31771
FRG2	1.54894	0.31771
GABRG3	1.54894	0.31771
GRM8	1.54894	0.31771
HHIPL1	1.54894	0.31771
KCTD4	1.54894	0.31771
LRRC36	1.54894	0.31771
NR0B2	1.54894	0.31771
OSM	1.54894	0.31771
PDCL2	1.54894	0.31771
PNMA3	1.54894	0.31771
PPP1R14D	1.54894	0.31771
RNF113B	1.54894	0.31771
RSPH6A	1.54894	0.31771
SLC12A3	1.54894	0.31771
SLITRK6	1.54894	0.31771
SLN	1.54894	0.31771
STPG4	1.54894	0.31771
TDRD9	1.54894	0.31771
TMEM151B	1.54894	0.31771
TTC16	1.54894	0.31771
LRRC19	1.54412	0.15929
SGIP1	1.48754	0.00725
BIVM-ERCC5	1.48672	1e-06
SPATA17	1.48335	0.00025
CPNE9	1.46647	0.00124
LIN28B	1.46647	0.02235
LRRIQ3	1.46647	0.02235
SPAG16	1.45598	0.18791
CT45A1	1.4497	0.0156
GPR182	1.42341	0.07235
CXorf21	1.42341	0.36895
SLC13A4	1.40455	0.01939
ACKR2	1.37901	0.13464
GP5	1.37901	0.13464
SPP2	1.36724	0.2268
ETV2	1.36252	0.00477
FST	1.2859	0.05222
LRRTM2	1.2859	0.05222
MORN5	1.2859	0.11295
MTTP	1.2859	0.11295
ALS2CR12	1.2859	0.26237
AQP8	1.2859	0.26237
CD200R1	1.2859	0.26237
COL4A2	1.2859	0.26237
ERAS	1.2859	0.26237
EVI2A	1.2859	0.26237
FAM166A	1.2859	0.26237
FRMPD2	1.2859	0.26237
GNAT1	1.2859	0.26237
HBZ	1.2859	0.26237
HIST3H2BB	1.2859	0.26237
HOXD1	1.2859	0.26237
INSC	1.2859	0.26237
LTC4S	1.2859	0.26237
SCRT1	1.2859	0.26237
SRL	1.2859	0.26237
USP17L4	1.2859	0.26237
C2orf91	1.24852	0.02848
KCNJ13	1.22701	0.09416
RFPL3	1.22701	0.09416
SLC25A53	1.22701	0.09416
NANOG	1.22074	0.06105
RASGRF2	1.1947	0.28019
CDHR4	1.18637	0.2132
CFAP54	1.18637	0.2132
GALNT13	1.18637	0.2132
GFRA2	1.18637	0.2132
GNG8	1.18637	0.2132
PNCK	1.18637	0.2132
SLCO1B1	1.18637	0.2132
SMIM25	1.18637	0.2132
HIST1H3D	1.17738	0.30556
KRTAP2-2	1.17378	0.09344
IGFBP3	1.15662	0.06515
PI16	1.15662	0.06515
DHRS4L1	1.1403	0.17051
APOBEC3G	1.13644	0.22576
ATP8A2	1.13543	0.22774
FAM209B	1.1339	0.01838
WAS	1.1339	0.01838
CD72	1.1339	0.0542
LHFPL6	1.1339	0.0542
SERPIND1	1.1339	0.0542
CPSF4L	1.1339	0.1734
TEX22	1.1339	0.1734
PHYHIPL	1.13262	0.28246
LYL1	1.10627	0.00609
L3MBTL4	1.10148	0.14149
SLC7A7	1.10148	0.14149
PIGR	1.08116	0.1425
FAM92B	1.07945	0.02617
DNAJC5B	1.07945	0.11587
TBX5	1.07945	0.11587
TRPM8	1.07945	0.11587
ZNF763	1.07945	0.11587
HIST2H3PS2	1.06904	0.15467
DUOXA2	1.06831	0.52604
ACPP	1.06351	0.09519
RLN1	1.06351	0.09519
CCK	1.05144	0.07842
OR7E24	1.05144	0.07842
QRFP	1.05144	0.07842
JAM2	1.04644	0.01074
NLRP14	1.04198	0.06477
CFAP206	1.03436	0.05361
AKR1B10	1.03109	0.00533
C1GALT1C1L	1.02287	0.03693
PIWIL2	1.02287	0.03693
WFDC2	1.01842	0.03072
ZNF843	1.01128	0.02135
SATB1	1.00579	0.00057
SLC22A4	1.0035	0.01246
RGS6	0.9996	0.00875
PGAM4	0.99883	0.26117
DGCR6	0.99662	8e-05
FAM90A26	0.97113	0.164
CUX2	0.96939	0.25859
C10orf25	0.96397	0.02052
LRRC70	0.96397	0.04277
FAT2	0.96397	0.0516
GDF9	0.96397	0.09186
MGAT4C	0.96397	0.112
MORN3	0.96397	0.112
TUBAL3	0.96397	0.13712
CALHM5	0.96397	0.16872
COL15A1	0.96397	0.16872
ADTRP	0.96397	0.20896
C10orf143	0.96397	0.20896
CYP46A1	0.96397	0.20896
NOS1	0.96397	0.20896
PGLYRP3	0.96397	0.20896
RRH	0.96397	0.20896
CCDC173	0.96397	0.26111
NDNF	0.96397	0.26111
NID1	0.96397	0.26111
OR11H7	0.96397	0.26111
SLC39A2	0.96397	0.26111
TRIM17	0.96397	0.26111
XCL1	0.96397	0.26111
BEST2	0.96397	0.33044
BMX	0.96397	0.33044
BTK	0.96397	0.33044
C19orf38	0.96397	0.33044
C19orf84	0.96397	0.33044
COLEC11	0.96397	0.33044
DNAJB13	0.96397	0.33044
GRIK1	0.96397	0.33044
GRM3	0.96397	0.33044
HIGD1C	0.96397	0.33044
HPN	0.96397	0.33044
NLRP7	0.96397	0.33044
NXF3	0.96397	0.33044
PHF24	0.96397	0.33044
PLA2G2F	0.96397	0.33044
SDR42E2	0.96397	0.33044
TMEM255A	0.96397	0.33044
ACMSD	0.96397	0.42683
ALDH3B2	0.96397	0.42683
ALK	0.96397	0.42683
CEND1	0.96397	0.42683
CES4A	0.96397	0.42683
CXCR5	0.96397	0.42683
GIP	0.96397	0.42683
GPR61	0.96397	0.42683
HIST1H3E	0.96397	0.42683
KCTD19	0.96397	0.42683
LILRA6	0.96397	0.42683
LILRB4	0.96397	0.42683
MASP1	0.96397	0.42683
MCF2	0.96397	0.42683
NRXN1	0.96397	0.42683
ODF3L1	0.96397	0.42683
OR52N2	0.96397	0.42683
SLC22A1	0.96397	0.42683
SSTR3	0.96397	0.42683
SYTL5	0.96397	0.42683
ALDH1L1	0.96397	0.57419
BCO1	0.96397	0.57419
CATIP	0.96397	0.57419
CATSPER4	0.96397	0.57419
CD207	0.96397	0.57419
CLDN1	0.96397	0.57419
DMRTA1	0.96397	0.57419
H1FNT	0.96397	0.57419
HAPLN4	0.96397	0.57419
HIST2H2AB	0.96397	0.57419
KRTAP5-2	0.96397	0.57419
NTRK2	0.96397	0.57419
PNLIPRP2	0.96397	0.57419
QPCT	0.96397	0.57419
SAMD9L	0.96397	0.57419
SEC14L3	0.96397	0.57419
SPTLC3	0.96397	0.57419
SYNDIG1L	0.96397	0.57419
TMPRSS11D	0.96397	0.57419
SNRPN	0.96397	0.69114
SNURF	0.96397	0.69114
CORO7-PAM16	0.95983	1e-06
METTL21C	0.95924	0.32923
PCDHGA9	0.94776	0.02312
CCNI2	0.92436	0.00385
STXBP6	0.90508	0.00903
CCDC39	0.89686	0.01537
HLA-DPA1	0.89686	0.08657
ZNF709	0.89686	0.08657
CALCRL	0.89358	0.01838
TSPAN2	0.88597	0.02636
VPREB3	0.87471	0.01207
NOG	0.87086	0.15772
POF1B	0.87086	0.15772
SUCNR1	0.87086	0.15772
DNAJC28	0.85706	0.00946
PQLC2L	0.85706	0.02462
ANKRD2	0.85706	0.19447
LRRC15	0.85706	0.19447
SPIN2A	0.85461	0.2744
KIAA1211L	0.8515	0.0295
PRR23D1	0.8485	0.86124
COL10A1	0.83844	0.24146
DIO2	0.83844	0.24146
FILIP1	0.83844	0.24146
TTC23L	0.83844	0.24146
PNMA2	0.83273	0.02288
MIOX	0.83101	0.23892
TNFSF15	0.83071	0.20612
APBA1	0.82647	0.00689
LRRC29	0.82647	0.11873
C2CD4A	0.81197	0.30264
C3AR1	0.81197	0.30264
FGD5	0.81197	0.30264
TMEM213	0.81197	0.30264
ZFP3	0.81197	0.30264
SMIM1	0.80047	0.08969
TMEFF1	0.80014	6e-05
RGPD3	0.79814	0.01598
GALNT9	0.79405	0.17758
HTR2B	0.79405	0.17758
TSSK4	0.78889	0.00831
CCDC151	0.7871	0.10866
GNG2	0.78111	0.00425
FBXW10	0.77904	0.34927
ISL1	0.77494	0.00097
NR3C2	0.77133	0.00908
LRP1B	0.77133	0.08197
JAKMIP3	0.77133	0.21873
PALM2	0.77133	0.21873
RTN1	0.77133	0.21873
AZGP1	0.77133	0.38448
DLL3	0.77133	0.38448
FOXJ1	0.77133	0.38448
GPR55	0.77133	0.38448
HOXC11	0.77133	0.38448
IRAK3	0.77133	0.38448
KRTAP5-9	0.77133	0.38448
LARGE1	0.77133	0.38448
PCDHB3	0.77133	0.38448
SBK2	0.77133	0.38448
FAM106B	0.76867	0.34978
ITGA1	0.76234	0.0396
ANK1	0.75752	0.09894
GOLGA8S	0.75376	0.09707
ARSI	0.75247	0.16081
NOX5	0.75247	0.16081
EDNRA	0.74963	1e-06
ZCWPW2	0.74824	0.07467
TLR7	0.74346	0.24741
OAS2	0.74158	0.27115
TBX21	0.74158	0.27115
B3GALT4	0.74009	0.26319
INSL3	0.73449	0.08981
POTEE	0.73252	0.15812
MDH1B	0.72951	0.00389
ATP4A	0.72951	0.19666
HTR1B	0.72951	0.19666
MYO1H	0.72951	0.19666
TNFSF13	0.72919	0.00093
KIAA1107	0.72835	0.0005
FOXD4L3	0.724	0.06453
CCDC30	0.72362	0.14464
GNAT2	0.72297	0.14505
ZNF117	0.72039	0.00158
GCSAM	0.71845	0.00085
SLC3A1	0.71579	0.45594
TMEM266	0.714	0.06158
AKR1C2	0.70576	0.33607
C7orf65	0.70566	0.59468
MFAP5	0.70239	0.33907
GSTA4	0.70094	0.02493
DNAH6	0.70094	0.05583
KCNJ9	0.70094	0.17629
HIST1H2AM	0.70094	0.24156
ME3	0.70094	0.24156
GNG14	0.70094	0.33897
GPA33	0.70094	0.33897
KDR	0.70094	0.33897
KPNA7	0.70094	0.33897
TBATA	0.70094	0.33897
ACRV1	0.70094	0.49896
ACTN3	0.70094	0.49896
ADAM12	0.70094	0.49896
AK5	0.70094	0.49896
ASB2	0.70094	0.49896
BMPR1B	0.70094	0.49896
CERS3	0.70094	0.49896
FBN2	0.70094	0.49896
GLTPD2	0.70094	0.49896
GPR84	0.70094	0.49896
IL12RB1	0.70094	0.49896
MAJIN	0.70094	0.49896
RBP3	0.70094	0.49896
RPH3A	0.70094	0.49896
SCG3	0.70094	0.49896
SH2D1B	0.70094	0.49896
TBC1D10C	0.70094	0.49896
THEGL	0.70094	0.49896
TPO	0.70094	0.49896
VIL1	0.70094	0.49896
VIPR2	0.70094	0.49896
XDH	0.70094	0.49896
HIST2H4A	0.70094	0.63258
HIST2H4B	0.70094	0.63258
GOLGA6B	0.69189	0.47041
CLCNKA	0.6908	0.44243
CCDC92B	0.68894	0.31106
SMIM10L2A	0.68834	0.00948
MMAA	0.68348	1e-05
ETV1	0.68344	1e-06
GPRASP2	0.68333	0.00016
TBXAS1	0.67447	0.07947
ZNF441	0.67447	0.07947
ADGRD2	0.67447	0.21494
CXorf36	0.66885	0.52114
GRIP2	0.66876	0.00294
C8orf44-SGK3	0.66754	0.00019
TEX9	0.66742	0.00259
TNNT2	0.66441	0.07166
SMPX	0.66441	0.29835
CD70	0.66351	0.05562
HOXA2	0.65912	0.09492
CCSER1	0.65835	0.00695
DMGDH	0.65203	0.12661
C17orf107	0.64779	0.00053
CUZD1	0.6475	0.04013
DOCK4	0.64623	5e-05
VAX2	0.64515	0.00673
RIMKLB	0.64205	0.17044
SBK3	0.64205	0.26304
A1BG	0.64205	0.4287
ENPP3	0.64205	0.4287
KCNMB2	0.64205	0.4287
KRT14	0.64205	0.4287
LHFPL5	0.64205	0.4287
MT1M	0.64205	0.4287
SLC9A9	0.64205	0.4287
TAGAP	0.64205	0.4287
TNNC2	0.64205	0.4287
VXN	0.64205	0.4287
CARF	0.64167	0.0103
C1orf167	0.64003	0.34529
SYNPO2	0.6364	0.00505
PMCH	0.63602	0.24346
PFKFB1	0.63382	0.10173
FSIP1	0.63246	0.1762
SNAP25	0.6314	0.15201
ANKRD46	0.62828	1e-06
TLR1	0.62809	0.01447
NUDT7	0.62694	0.00345
TCEANC	0.62694	0.03862
ERV3-1	0.62335	0.00064
DSG4	0.62294	0.13573
ASB14	0.62109	0.08195
SPP1	0.62109	0.08195
CLCNKB	0.61951	0.08896
AXDND1	0.61605	0.07362
HRCT1	0.61605	0.20588
SH2D6	0.61605	0.20588
SLC6A13	0.61605	0.20588
ACP5	0.61605	0.37107
ASCL5	0.61605	0.37107
FIGNL2	0.61605	0.37107
HES7	0.61605	0.37107
KCNJ10	0.61605	0.37107
SERPINI1	0.61464	0.00115
TPH1	0.61034	0.10855
EID2B	0.60783	0.05953
CCDC96	0.60783	0.18274
CD160	0.60783	0.18274
COL20A1	0.60783	0.18274
TAS2R4	0.60783	0.18274
LBX2	0.60489	0.01093
IL1RAP	0.60399	8e-05
FOXN4	0.6014	0.04824
SCGB2B2	0.6014	0.32334
SLCO4C1	0.6014	0.32334
ADRB1	0.59956	0.01408
IFIT3	0.59882	0.04344
PLCB1	0.59805	5e-05
MSANTD1	0.59546	0.0325
HYKK	0.59536	7e-05
ZHX1-C8orf76	0.59365	0.02641
HPGD	0.592	0.06309
NELL2	0.592	0.28326
C1QTNF12	0.58546	0.24919
FBXO15	0.58546	0.24919
IMPG2	0.58546	0.24919
WNT5B	0.58546	0.24919
ZNF181	0.58254	0.00156
SLC44A5	0.5821	0.00323
PCP2	0.58064	0.21998
PLA2G4F	0.58064	0.21998
LOXL4	0.57695	0.02471
NEK11	0.57695	0.02471
RNF17	0.57695	0.19475
FAM90A1	0.57621	0.09898
TMEM150B	0.57166	0.15369
CCDC110	0.56344	0.07839
MAST4	0.56344	0.07839
SAXO2	0.56344	0.07839
GPR143	0.55872	0.03358
ZNF233	0.55872	0.03358
APOL1	0.55862	0.54584
TDRD6	0.55715	0.24767
KCNK7	0.55706	0.02011
UPB1	0.55255	0.54913
MYEF2	0.55007	0.16871
PDE4D	0.54894	0.0921
DIO3	0.54894	0.10291
FAM151B	0.54894	0.14464
C9orf43	0.54894	0.18298
C18orf65	0.54894	0.20648
HOXD3	0.54894	0.20648
KCNQ3	0.54894	0.23363
GPT	0.54894	0.26522
ADGRF5	0.54894	0.34639
TBR1	0.54894	0.34639
TRIM69	0.54894	0.34639
CD4	0.54894	0.39967
CDHR5	0.54894	0.39967
DNASE2B	0.54894	0.39967
FCN3	0.54894	0.39967
LEXM	0.54894	0.39967
CCDC183	0.54894	0.46578
CFAP52	0.54894	0.46578
NAALADL2	0.54894	0.46578
NACAD	0.54894	0.46578
TRIM67	0.54894	0.46578
TSPAN11	0.54894	0.46578
VSIG2	0.54894	0.46578
ZKSCAN7	0.54894	0.46578
APOBR	0.54894	0.55149
C11orf86	0.54894	0.55149
C9orf66	0.54894	0.55149
CALB1	0.54894	0.55149
DLGAP2	0.54894	0.55149
ENPP2	0.54894	0.55149
ERP27	0.54894	0.55149
FLT3	0.54894	0.55149
FNDC5	0.54894	0.55149
HSPA6	0.54894	0.55149
KCNMA1	0.54894	0.55149
KRT17	0.54894	0.55149
LINGO2	0.54894	0.55149
OR1F1	0.54894	0.55149
PDZD4	0.54894	0.55149
REG4	0.54894	0.55149
TLX1	0.54894	0.55149
TMEM130	0.54894	0.55149
TNFAIP8L2	0.54894	0.55149
C7orf57	0.54894	0.67368
CMTM2	0.54894	0.67368
CNTN2	0.54894	0.67368
DDX25	0.54894	0.67368
DEFB134	0.54894	0.67368
ERMN	0.54894	0.67368
FOXL2	0.54894	0.67368
GJB7	0.54894	0.67368
GNAO1	0.54894	0.67368
GOLGA6L22	0.54894	0.67368
GRK1	0.54894	0.67368
HIST2H2BF	0.54894	0.67368
KLKB1	0.54894	0.67368
LRRC25	0.54894	0.67368
MOBP	0.54894	0.67368
PON1	0.54894	0.67368
PTX4	0.54894	0.67368
SFTPB	0.54894	0.67368
SLC16A11	0.54894	0.67368
SLIT3	0.54894	0.67368
TACR3	0.54894	0.67368
TBC1D21	0.54894	0.67368
VSTM2B	0.54894	0.67368
VSX2	0.54894	0.67368
WEE2	0.54894	0.67368
ZNF831	0.54894	0.67368
C9orf72	0.54642	1e-06
SKIDA1	0.54052	0.02012
LACC1	0.53966	0.00288
PCDHGC4	0.53558	0.41349
OR2A14	0.53444	0.68258
FSTL4	0.53056	0.01078
KCNK3	0.53032	0.03867
SPIB	0.52934	0.04993
ANKRD34A	0.52787	0.0178
HOXC4	0.52787	0.17124
PYGO1	0.52691	0.05894
LMBRD2	0.52585	0.06559
DACT1	0.52509	0.02673
ARX	0.5234	0.21792
CYP1B1	0.52208	0.00052
HNF4G	0.51959	0.00062
AVPR2	0.51651	0.12701
IL18R1	0.51577	0.00907
GSTM1	0.51417	0.49141
SYNPO2L	0.51374	0.16934
SH3GL3	0.51146	0.08518
RNF224	0.51146	0.3203
AKR1D1	0.51019	0.54783
KCNG3	0.50994	0.05204
ZNF613	0.50913	0.00662
YPEL2	0.50897	0.00021
PANO1	0.50727	0.13628
DEPTOR	0.50702	0.00079
CFAP126	0.50454	0.11873
HEY1	0.50454	0.20272
NOTCH4	0.50454	0.20272
FOXD3	0.50454	0.36772
NEUROG2	0.50454	0.36772
RHD	0.50454	0.36772
KLLN	0.50334	0.01898
NHLRC3	0.50292	5e-05
NRL	0.50195	0.13266
ZNF559-ZNF177	0.50174	0.35788
CSMD2	0.50162	0.17722
SIGLEC10	0.50141	0.39176
ASB9	0.50057	0.01021
IFT81	0.50044	3e-05
IFT74	0.49961	3e-05
SNX16	0.49655	9e-05
PTGS2	0.49647	0.04582
CCDC121	0.49449	0.01678
KLRG1	0.49449	0.42537
SLCO1B7	0.49449	0.42537
SELENOP	0.49446	0.01297
FRMD3	0.49191	0.08318
MAGEB1	0.49004	0.18831
MEIOB	0.48809	0.43088
NPAS1	0.48754	0.06986
WDR66	0.48754	0.06986
CSF1R	0.48754	0.13883
ZNF277	0.48738	1e-06
GOLGA8M	0.48537	0.00266
F8	0.48532	0.01637
LIPT2	0.48405	0.30375
MAML3	0.48309	0.00195
CENPQ	0.48263	1e-05
SLC5A11	0.48244	0.11558
CNBD2	0.48073	0.32627
WNT2B	0.48037	0.0221
SMPDL3A	0.47981	0.00604
CLGN	0.47855	0.02444
TNFRSF10C	0.47855	0.03191
APOLD1	0.47855	0.1748
ADHFE1	0.47855	0.33731
CATSPERZ	0.47855	0.33731
CLDN6	0.47855	0.33731
DMBT1	0.47855	0.33731
WNT8B	0.47855	0.33731
ADGRG2	0.47855	0.49748
FER1L6	0.47855	0.49748
PRPH2	0.47855	0.49748
RTL1	0.47855	0.49748
FRRS1L	0.47825	0.57132
MEX3B	0.47686	0.00084
C2orf27A	0.47674	0.00688
TTC30A	0.47456	0.07559
RADIL	0.47299	0.00156
ARL15	0.47265	1e-06
TSGA10	0.47177	0.04338
P2RY6	0.47093	0.27197
SERPINA5	0.47093	0.27197
POC1B-GALNT4	0.47023	0.00041
BEST4	0.46921	0.16222
CCM2L	0.46845	0.10034
SPEF2	0.46783	0.04385
NUDT13	0.46774	0.04058
TMEM88	0.46647	0.03429
PIFO	0.46647	0.08395
LRGUK	0.46647	0.2217
ABI3BP	0.46647	0.38753
MACROD2	0.46647	0.38753
PGAM2	0.46647	0.38753
MCEE	0.46517	0.04496
SP8	0.4644	0.11194
NECAB1	0.46259	0.51309
CCDC40	0.4623	0.00088
CAPN13	0.46147	0.30936
FAM184B	0.46147	0.30936
LURAP1L	0.46147	0.30936
PELI2	0.46147	0.30936
TEX49	0.46037	0.24393
ESRRB	0.45874	0.25054
WDR93	0.45874	0.25054
SLC4A7	0.45744	1e-06
CCDC91	0.45688	5e-05
MFAP3L	0.45657	1e-06
GGT2	0.45588	0.30501
TBC1D19	0.45583	1e-06
ZNF732	0.45583	0.16872
CRYZL2P-SEC16B	0.45544	0.08979
ATP10D	0.45359	1e-05
SESN1	0.45177	1e-06
PCDHGB7	0.45153	0.13434
RIMBP3	0.4508	0.0227
KRCC1	0.4494	0.02717
CEACAM1	0.4494	0.10799
RBKS	0.4494	0.1894
NOXRED1	0.4494	0.28393
DHH	0.4494	0.35342
NRAP	0.4494	0.35342
SPEM3	0.4494	0.35342
ANKRD45	0.4494	0.44864
PI15	0.4494	0.44864
WFIKKN1	0.4494	0.44864
ADD2	0.4494	0.59212
AKNAD1	0.4494	0.59212
ASB12	0.4494	0.59212
CHRND	0.4494	0.59212
IQANK1	0.4494	0.59212
MYADML2	0.4494	0.59212
RFPL1	0.4494	0.59212
SMC1B	0.4494	0.59212
GPRASP1	0.44657	0.04202
SPATA6L	0.44505	0.2345
OLAH	0.44426	0.42755
SCRN3	0.44365	0.00058
NOV	0.44281	0.02223
RASGRP1	0.44244	0.02624
ZFP37	0.44202	0.07818
CCNG2	0.44191	2e-05
FXYD4	0.44041	0.26086
FRRS1	0.43963	1e-06
ARMC12	0.43931	0.13435
KBTBD3	0.43442	0.03532
DNALI1	0.43346	0.406
ZNF705E	0.43346	0.406
GABRG2	0.43148	0.03902
ENPP5	0.4311	0.00016
DRAXIN	0.43054	0.08973
ZNF678	0.42923	0.00034
GCOM1	0.42892	0.0008
CHN2	0.42864	0.02278
IQGAP2	0.42695	0.16782
CBLB	0.42663	1e-06
TP53INP1	0.42652	3e-05
ADAM21	0.4253	0.06069
SMIM27	0.42341	0.09262
FAM131B	0.42341	0.27092
AOC1	0.42341	0.3687
APOC1	0.42341	0.3687
MATN4	0.42341	0.3687
SCIN	0.42341	0.3687
CNIH3	0.42341	0.52502
HAPLN2	0.42341	0.52502
LYPD6	0.42218	0.00105
CT45A3	0.42006	0.40243
ATP8A1	0.41965	0.06255
MLLT3	0.4171	0.00027
NUTM2E	0.41689	0.04256
ZFHX2	0.41685	0.00251
ZMAT3	0.41677	1e-06
CARMIL3	0.41649	0.1735
PRH1-TAS2R14	0.41641	0.28839
ZNF17	0.41585	0.00364
TUBB8	0.41562	0.33364
TRIM2	0.41493	1e-06
GPR89B	0.41475	0.0002
GDF15	0.41469	1e-06
GLCCI1	0.41378	0.0471
ABCG2	0.41363	0.00374
SOWAHB	0.41296	0.00263
ARHGAP24	0.41221	0.38241
GLT8D2	0.41212	0.00979
CCDC112	0.41143	1e-06
ATP8B4	0.41143	0.46982
C22orf15	0.41143	0.46982
ELOVL2	0.41143	0.46982
MATN1	0.41143	0.46982
SESN3	0.41023	0.05201
ZNF273	0.40883	0.00073
DNASE1L2	0.40876	0.19414
ITGB8	0.40876	0.19414
C9orf24	0.40828	0.31114
PPP1R1A	0.40758	0.28073
THBD	0.40649	0.17913
PDGFRL	0.40497	0.00415
ANKAR	0.40455	0.42326
CA3	0.40455	0.42326
ROPN1B	0.40455	0.42326
TMSB15B	0.40455	0.42326
SLC25A21	0.40382	0.01014
STAT4	0.40326	0.02051
ZNF234	0.40278	0.01912
GRAMD2A	0.40189	8e-05
TMEM17	0.40178	0.04045
B3GALT5	0.40007	0.38321
BST2	0.40007	0.38321
CDNF	0.40007	0.38321
SYT2	0.40007	0.38321
MBD5	0.39952	0.00146
ZNF708	0.39906	0.00202
ABLIM2	0.39869	0.04443
ITGA9	0.39838	0.20033
MYLK2	0.39838	0.20033
PPP1R3D	0.39824	0.00259
ZNF460	0.39787	0.11244
CDKN1A	0.39765	1e-06
SERPINA1	0.39693	0.06069
HIST2H2BE	0.39693	0.10428
TYMSOS	0.39693	0.18472
PRMT6	0.39666	1e-06
TMTC1	0.39522	0.0196
PELI1	0.39461	4e-05
DLL4	0.39461	0.04562
HELB	0.39432	0.00766
ZNF585A	0.39313	0.0121
GKAP1	0.39282	0.01805
CFAP69	0.39282	0.13478
HOGA1	0.39274	0.29631
INPP5D	0.39184	0.058
MB21D2	0.39166	0.01376
C3orf20	0.39139	0.05399
TMEM67	0.39122	1e-06
ZNF720	0.3906	0.04682
ABCA12	0.39024	0.24403
NTNG2	0.39024	0.24403
FABP3	0.39001	0.35426
OSGEPL1	0.38956	2e-05
CEP112	0.38847	0.02866
GRID2IP	0.38847	0.02866
CAND2	0.38847	0.07399
SYP	0.38847	0.20646
PGAP1	0.38798	0.00024
MMD	0.38794	1e-05
RHOBTB1	0.38718	0.00674
PLXNA2	0.38718	0.17553
E2F5	0.38676	0.00117
MED7	0.38607	0.00037
C14orf28	0.38544	0.12829
ZNF14	0.38496	0.00159
LACTB	0.38491	0.0001
GATA3	0.38468	0.02228
NANOS1	0.38431	0.09479
GCA	0.38414	0.00069
GOLGA6L10	0.38389	0.06824
SELL	0.38369	0.07594
TMTC3	0.38352	1e-06
NME9	0.38267	0.12728
EAF2	0.38258	0.04273
ILDR1	0.38238	0.03712
CEP85L	0.38224	0.00263
THAP1	0.38199	0.00013
NBEA	0.38196	0.0262
JMJD7-PLA2G4B	0.38146	0.00103
RGPD6	0.37997	1e-06
ZNF267	0.37987	4e-05
CCPG1	0.37937	0.00132
VAMP4	0.37901	0.00465
ABAT	0.37901	0.00531
BHLHA15	0.37901	0.07789
FRMPD3	0.37901	0.11309
ZNF837	0.37901	0.18053
EFHD1	0.37901	0.21252
IFIT2	0.37901	0.23102
PRDM12	0.37901	0.25148
EN2	0.37901	0.27422
CTSO	0.37901	0.29961
FLRT3	0.37901	0.29961
SV2A	0.37901	0.29961
TTYH1	0.37901	0.3603
ASTL	0.37901	0.39703
TDRD5	0.37901	0.39703
CCDC7	0.37901	0.43944
CXCL1	0.37901	0.43944
HVCN1	0.37901	0.43944
TSKS	0.37901	0.48924
GNRHR	0.37901	0.54926
NMNAT2	0.37901	0.54926
APOA2	0.37901	0.62486
ARL14	0.37901	0.62486
DDC	0.37901	0.62486
HIST1H1E	0.37901	0.62486
HSPB6	0.37901	0.62486
IL17C	0.37901	0.62486
NTF3	0.37901	0.62486
NXPH3	0.37901	0.62486
RBMXL2	0.37901	0.62486
SLC44A4	0.37901	0.62486
AKR1B15	0.37901	0.72952
BIRC7	0.37901	0.72952
C2orf73	0.37901	0.72952
CASQ1	0.37901	0.72952
CCR1	0.37901	0.72952
CHRNG	0.37901	0.72952
COX8C	0.37901	0.72952
ENKUR	0.37901	0.72952
GCM2	0.37901	0.72952
GH2	0.37901	0.72952
H1FOO	0.37901	0.72952
IL37	0.37901	0.72952
IRF4	0.37901	0.72952
KEL	0.37901	0.72952
KLHL10	0.37901	0.72952
KLHL3	0.37901	0.72952
MAGEA8	0.37901	0.72952
NDST3	0.37901	0.72952
NUP210L	0.37901	0.72952
OR51Q1	0.37901	0.72952
PDE1B	0.37901	0.72952
SLC45A2	0.37901	0.72952
SNCB	0.37901	0.72952
ZSCAN10	0.37901	0.72952
PLSCR4	0.37551	0.04486
BTG2	0.37544	1e-06
XPA	0.37507	0.00016
SLC43A1	0.37504	0.00774
KLHL28	0.37471	7e-05
ZC2HC1A	0.37454	7e-05
UBE2D1	0.37274	1e-06
ZNF138	0.37265	0.00095
PCOLCE2	0.37244	0.00366
TBC1D9	0.37163	1e-06
PLCL2	0.37136	0.00038
ACADSB	0.37124	1e-06
C6orf52	0.37115	0.18549
GALK2	0.37054	0.00025
GOLGA8O	0.37017	0.0233
GTF2IRD2	0.36981	0.14342
STXBP3	0.36979	1e-06
ANO5	0.36973	0.03546
HDAC9	0.36923	0.23763
LIX1L	0.36906	4e-05
LCA5	0.36882	0.10227
APOD	0.36836	0.25881
ASDURF	0.36775	0.12398
AADAC	0.36733	0.0626
KCNN3	0.36733	0.28236
SLC35G1	0.36716	1e-06
EFCAB10	0.36696	0.29271
RPGR	0.36592	0.00241
THRB	0.36559	0.08381
GCC2	0.36497	1e-06
KPNA5	0.36485	5e-05
ACER2	0.36478	0.00049
CCDC117	0.36444	1e-06
COQ10B	0.36361	1e-06
NUTM2G	0.36358	0.19042
RIN2	0.36358	0.19042
PLGLB1	0.36344	0.45758
P2RY1	0.36333	0.00944
UST	0.36252	0.00128
GPR63	0.36183	1e-06
C18orf32	0.36118	1e-06
STAP1	0.3611	0.45685
IFT88	0.36086	0.00103
AMACR	0.3599	0.02934
ARV1	0.3599	0.09954
CCDC184	0.3599	0.4102
IFI27	0.3599	0.4102
TMEM220	0.3599	0.4102
PHLPP2	0.35934	1e-06
NUDT6	0.3591	0.08225
SPATA7	0.35895	0.01126
ZNF765-ZNF761	0.3584	0.09609
CCDC69	0.35786	0.0001
CPNE8	0.35629	8e-05
TMPRSS5	0.35629	0.45465
FGD4	0.35625	0.00018
ZNF552	0.35616	0.00029
ZNF490	0.35425	0.00254
FOXD2	0.35424	0.0044
C12orf76	0.35392	0.08342
BIRC3	0.35287	0.0128
C15orf38-AP3S2	0.35194	0.00228
SULT1C2	0.3517	0.04342
PIP4P2	0.35143	0.00025
CPLX2	0.351	0.50712
EYS	0.351	0.50712
RAB19	0.351	0.50712
TRABD2B	0.351	0.50712
CFL2	0.35056	1e-06
TNFRSF11A	0.35039	0.02979
LIN7A	0.35016	0.06515
CERKL	0.34965	0.29335
LMBR1L	0.34936	1e-06
ARSJ	0.34926	0.02649
ATXN1	0.349	1e-06
RRM2B	0.34852	1e-06
RWDD2A	0.34836	0.00256
SLC1A1	0.34761	7e-05
ZFP14	0.34758	0.03344
ICK	0.34737	1e-06
HPD	0.3473	0.38296
MYBPC3	0.3473	0.38296
TTC8	0.34634	1e-06
FAM76B	0.34613	1e-05
IPMK	0.34598	1e-06
C17orf67	0.34584	0.29815
CDK19	0.34569	0.00028
CCDC188	0.34506	0.2361
CDC14A	0.34425	0.00422
COG6	0.34415	1e-06
AAMDC	0.34356	0.06797
SMIM13	0.3435	1e-06
SCML2	0.34317	7e-05
FAM214A	0.34249	0.07306
KCNB1	0.34249	0.20498
PCDH19	0.34249	0.42277
CFAP99	0.34249	0.57083
NID2	0.34249	0.57083
WFDC1	0.34249	0.57083
QKI	0.34238	1e-06
KDM8	0.34173	0.03014
LRRC75A	0.34161	0.04395
TRPM6	0.34161	0.04395
RBBP9	0.34128	1e-06
CCDC62	0.34104	0.11738
PLA2G7	0.34077	0.08654
TFPI	0.34001	2e-05
SPATA18	0.33948	0.28005
RAB33B	0.3388	0.00183
IL1R1	0.33815	1e-06
CSGALNACT2	0.33796	1e-06
KIAA1841	0.33779	0.03529
PCDHAC2	0.3377	0.00207
ZNF184	0.33743	0.00045
SPRY3	0.33743	0.24183
ZNF483	0.33723	0.00495
ZNF350	0.33702	0.05161
FAM69A	0.33691	0.00118
SERINC4	0.33676	0.63683
IL17D	0.33663	0.01526
HS2ST1	0.33609	1e-06
PPP1R3B	0.33595	1e-06
SEC23A	0.33533	1e-06
TRPC1	0.33526	0.06927
PARP11	0.33507	0.12933
SLC6A9	0.33469	0.02839
INPP4B	0.33434	0.00613
CYP1A1	0.33434	0.01235
TCEA3	0.33434	0.26319
DDI2	0.33425	1e-05
GPR146	0.33321	0.39367
NLK	0.33282	0.00013
IL10RA	0.33238	0.1178
ZNF805	0.33234	3e-05
PGM2L1	0.33231	6e-05
CCNE2	0.33185	1e-06
CLDN12	0.33182	1e-06
TTC33	0.33134	0.00054
PBLD	0.33118	0.15072
ARRDC4	0.33076	0.00041
MGST2	0.33066	0.00049
CCL22	0.3303	0.53712
FBXO8	0.33025	0.02329
KDM7A	0.33014	1e-06
METTL25	0.3301	0.04517
SCN4A	0.3301	0.24749
SPTSSB	0.32962	0.21451
SLC16A10	0.32947	0.0044
CNTNAP2	0.32926	0.18663
CHRNA3	0.32874	0.1425
GABARAPL1	0.32842	1e-05
CCDC138	0.32841	3e-05
PARPBP	0.32831	5e-05
TYW1B	0.32816	0.04252
ZNF493	0.32744	0.26236
APH1B	0.32654	0.02149
ZEB1	0.32654	0.15388
SLC5A5	0.32654	0.23286
C2orf15	0.32654	0.26936
RUBCNL	0.32654	0.31331
APOM	0.32654	0.36714
XCR1	0.32654	0.47941
CD52	0.32654	0.52367
RASD1	0.32654	0.52367
SLC10A5	0.32654	0.52367
SPON2	0.32654	0.52367
ALPG	0.32654	0.65204
BTBD8	0.32654	0.65204
C1orf100	0.32654	0.65204
HRH2	0.32654	0.65204
IGSF23	0.32654	0.65204
KRT39	0.32654	0.65204
NRG1	0.32654	0.65204
PLIN1	0.32654	0.65204
PNPLA1	0.32654	0.65204
REELD1	0.32654	0.65204
TTC34	0.32654	0.65204
VAX1	0.32654	0.65204
STEAP2	0.32649	2e-05
SPRN	0.32619	0.37718
HLF	0.32524	0.05981
GPR75-ASB3	0.32482	0.01251
TMOD1	0.32463	0.00013
TP53I3	0.32452	0.00257
CNEP1R1	0.32431	0.00045
GULP1	0.32326	1e-06
PCDHAC1	0.3232	0.1472
SLC35B3	0.32314	0.00457
CEP57	0.32312	1e-06
LRRC49	0.32292	0.02503
MTERF3	0.32255	1e-06
SLC2A13	0.32174	0.00217
SNAPC1	0.32169	3e-05
SLC40A1	0.32153	0.17981
ULBP1	0.32141	0.00302
ZNF30	0.3213	0.03823
DDTL	0.32107	0.00454
PIK3CA	0.32005	2e-05
TBCEL	0.31988	1e-06
ACSBG1	0.3195	0.30984
TRAPPC11	0.31935	1e-06
FAM151A	0.31911	0.6877
TRIM10	0.31907	0.27544
SLC7A2	0.31892	1e-06
MFSD8	0.31878	0.00012
XXYLT1	0.3186	0.00019
PIGN	0.31816	0.01191
FAM102B	0.31805	1e-05
SESTD1	0.31769	1e-05
ZFP1	0.31716	1e-05
TMEM263	0.31614	1e-06
KLHL24	0.31611	0.00482
ZFP82	0.31602	0.41104
SMIM8	0.31596	0.04242
PLEKHA5	0.31585	1e-06
ITGAV	0.31551	1e-06
RNASEL	0.31545	0.00794
CDSN	0.31545	0.3762
AKR1C3	0.31534	0.10395
OXR1	0.3153	1e-06
TANK	0.31499	1e-06
ENPEP	0.31447	0.07278
ZNF385B	0.31441	0.00028
ZNF365	0.31431	0.0323
GEM	0.31416	0.00048
CCDC88A	0.31411	1e-06
ZMYND10	0.31392	0.243
ABHD17B	0.31378	3e-05
TRAPPC6B	0.31375	1e-06
ZNF280B	0.31365	1e-05
C6orf203	0.31338	0.01859
PUS10	0.31321	0.04099
KAT2B	0.31305	0.02919
C21orf91	0.31302	4e-05
LIN9	0.31285	1e-05
TMEM168	0.31229	1e-06
SNTB1	0.3119	0.07408
SLC25A45	0.3119	0.1277
BATF2	0.3119	0.22851
WDR63	0.3119	0.28144
C6orf201	0.3119	0.44629
ATP6V1B1	0.3119	0.5902
YAE1	0.31116	0.00091
CHORDC1	0.31114	1e-06
RNF139	0.31108	1e-06
GFY	0.31107	0.07024
MAF	0.31069	0.73826
CLDND1	0.31054	1e-06
TMEM260	0.31034	0.00127
NFATC3	0.31027	1e-06
SGPP1	0.30982	1e-06
NMI	0.30965	0.01475
KLF9	0.30953	0.01739
MLH1	0.30947	0.01012
GTF2E1	0.30938	1e-06
CCR10	0.30929	0.60583
RCHY1	0.30893	1e-06
FAM160B1	0.30848	1e-06
PIGB	0.30843	0.00747
PRRG1	0.30834	1e-06
GNG13	0.30793	0.41401
SNAI2	0.30793	0.41401
CTBS	0.30772	7e-05
IFIH1	0.30746	0.02916
GAS7	0.30731	0.00094
CEP19	0.30728	0.04984
CNTN1	0.30686	0.07669
SH3BGRL	0.30643	1e-06
C6orf120	0.30642	1e-06
EPHX4	0.30625	0.03118
FOXN2	0.30613	1e-06
PPP2R1B	0.30611	1e-06
ZNF326	0.30558	1e-06
CDON	0.30501	1e-06
OR51B4	0.30501	0.02678
PRSS35	0.30501	0.38501
SLAMF8	0.30501	0.53904
BCL2L11	0.30442	1e-06
LAIR1	0.3044	0.15739
EDEM3	0.30438	1e-06
FAS	0.30435	0.00049
MACO1	0.30433	0.00018
TMEM65	0.30426	9e-05
DUOXA1	0.30419	0.0885
FUT8	0.30371	1e-05
FRMD6	0.30351	0.00075
CGRRF1	0.30346	0.01354
PRDM5	0.30346	0.26948
MAP3K15	0.30342	0.16079
USP25	0.30341	1e-06
PIK3R5	0.30278	0.19436
ZNF543	0.30267	0.01033
MIA2	0.30257	1e-06
GXYLT1	0.30248	1e-06
RMND5A	0.30239	1e-06
AP4S1	0.30239	0.00337
MIER3	0.3023	1e-06
PIK3AP1	0.30169	0.00032
FPGT	0.30131	0.00633
GPAT3	0.30119	1e-06
MED12L	0.30103	0.0012
AFAP1L2	0.30101	0.49537
BCAS1	0.30101	0.49537
GSDMC	0.30101	0.49537
PRR4	0.30101	0.49537
SLIT1	0.30101	0.49537
SNX27	0.30092	1e-06
SNX32	0.30077	0.19268
HMGA2	0.30068	1e-06
RASSF8	0.3003	0.00407
ZMYM5	0.30002	0.00286
KIAA1586	0.29998	0.00164
PLCH1	0.29987	0.00273
SLC19A2	0.29977	1e-06
CCNJ	0.2997	1e-06
TCAIM	0.2997	8e-05
ESCO1	0.29945	1e-06
ANKRA2	0.29932	0.02293
APAF1	0.29873	1e-06
NEK7	0.29857	1e-05
ZDHHC13	0.29846	2e-05
ERICH5	0.29802	0.00189
EEF1AKMT2	0.29744	1e-06
POLR2J3	0.29737	0.06021
PTPN13	0.29687	1e-06
PGM2	0.2968	1e-06
ZNF469	0.29663	1e-06
STK3	0.29659	1e-06
CREB3L4	0.29623	0.0313
CENPC	0.29585	0.00032
LRP6	0.29582	1e-06
B3GLCT	0.29574	0.01278
ATXN1L	0.29562	1e-06
ACTRT3	0.29559	0.1477
SSB	0.29549	1e-06
LRRC6	0.29542	0.05949
C4orf46	0.29532	1e-06
PLA2G4A	0.29506	0.00665
ACADM	0.29504	1e-06
DIRC2	0.29475	2e-05
CTHRC1	0.29462	0.21411
ZNF197	0.29451	1e-06
UBE2W	0.29445	1e-06
PEX1	0.29416	1e-06
TMEM106B	0.29398	1e-06
TRIM6	0.29385	0.0237
SLC25A40	0.29343	2e-05
ZNF614	0.29299	0.0303
POLK	0.29279	7e-05
WASF3	0.2924	0.01335
LSM11	0.29228	2e-05
ZNF559	0.29175	0.00546
LRRN4CL	0.29172	0.29943
EPHA4	0.2917	0.06471
INSYN1	0.29114	0.2627
FAM91A1	0.29113	1e-06
ZC3HAV1L	0.29103	1e-05
PSTPIP2	0.29088	1e-06
RAB8B	0.29078	6e-05
FAM117A	0.29066	0.00021
POLR3G	0.29063	1e-06
PRRG2	0.29062	0.09591
RASGEF1C	0.29047	0.23175
RFK	0.29044	1e-06
KLHL8	0.29041	1e-06
PLEKHA3	0.29013	5e-05
PDGFC	0.29012	0.03121
PDE6D	0.29009	0.00097
SAMD5	0.28989	1e-06
FBXO33	0.2898	0.00026
SLC30A7	0.28967	1e-06
DYRK2	0.28962	1e-06
POLR3GL	0.28946	0.00094
LMBRD1	0.28905	0.00044
ASF1A	0.28891	1e-05
CRACR2A	0.28883	1e-06
STRADB	0.28872	0.00021
SMARCAD1	0.28819	1e-06
CA13	0.28819	0.0008
GPR37	0.28792	0.07426
STXBP4	0.28776	3e-05
IMMP1L	0.28771	0.08277
VSNL1	0.28755	0.04861
ZFAND4	0.28751	0.00055
TGFBR1	0.28744	1e-05
MGAT4A	0.28702	0.0054
GALNT1	0.287	1e-06
NADK2	0.28652	0.0014
LRRC40	0.28625	2e-05
STK26	0.28621	1e-05
BBS9	0.2859	0.04006
GPRC5D	0.2859	0.19644
PLIN5	0.2859	0.19644
SAMD15	0.2859	0.433
CFAP221	0.2859	0.4679
DKKL1	0.2859	0.4679
GABRR2	0.2859	0.4679
RORC	0.2859	0.55339
CPNE5	0.2859	0.60775
GZMM	0.2859	0.60775
PTGIS	0.2859	0.60775
PYCARD	0.2859	0.60775
AQP6	0.2859	0.67514
BEST3	0.2859	0.67514
C5AR2	0.2859	0.67514
EFCAB6	0.2859	0.67514
PIPOX	0.2859	0.67514
RORA	0.2859	0.67514
ANGPT4	0.2859	0.76696
BCL2L14	0.2859	0.76696
C10orf111	0.2859	0.76696
CDH17	0.2859	0.76696
CDYL2	0.2859	0.76696
CIB3	0.2859	0.76696
CLEC4F	0.2859	0.76696
FOXQ1	0.2859	0.76696
GLS2	0.2859	0.76696
HRNR	0.2859	0.76696
KIF4B	0.2859	0.76696
LAPTM5	0.2859	0.76696
LPO	0.2859	0.76696
RASEF	0.2859	0.76696
STPG3	0.2859	0.76696
SVEP1	0.2859	0.76696
TULP2	0.2859	0.76696
PRMT3	0.28546	1e-06
MAP4K3	0.2852	1e-06
JRKL	0.28515	0.00374
IMPA1	0.2851	1e-06
ERAP2	0.2851	0.16
POLG2	0.28469	8e-05
CA2	0.28448	0.00027
GGCT	0.28407	1e-06
SLC26A2	0.28373	7e-05
MIPOL1	0.28361	0.01392
PLXNC1	0.28353	0.22512
SEMA3D	0.28351	0.10617
FBXO4	0.28324	0.07569
JAZF1	0.28288	0.01305
HOMER1	0.28283	1e-06
MTF2	0.28277	1e-06
PAK3	0.28261	0.66447
GBP4	0.28258	0.49505
DNMT3A	0.28201	0.00204
SMAD1	0.28187	1e-06
CFAP74	0.28171	0.22554
CLCN1	0.28171	0.22554
C1orf131	0.28167	3e-05
LIPA	0.28129	1e-06
SAMD14	0.28116	0.25547
ZNF329	0.28095	0.05429
SHLD1	0.28054	0.22758
TRIQK	0.28036	0.01902
CCDC186	0.28006	8e-05
ATP11C	0.28003	1e-05
KIAA1328	0.27988	0.04466
C5orf15	0.27983	1e-06
TESK2	0.27966	0.08783
PDZK1	0.27948	0.33177
SMARCA2	0.27936	0.00236
RELL1	0.27915	0.00014
MFSD14A	0.27912	1e-06
FRMD4B	0.27907	0.10352
ZBTB26	0.27902	0.0612
SCAMP1	0.27887	1e-06
ZNF92	0.27843	0.00456
VPS26A	0.27771	1e-06
CCDC77	0.27767	0.00097
TMTC2	0.27763	0.00147
GPD1	0.27763	0.08912
DISC1	0.27763	0.22931
SPIN4	0.27756	0.00023
SMIM30	0.27713	1e-06
TBC1D32	0.27713	0.00918
COL6A3	0.27713	0.41004
TMPPE	0.27656	0.05098
RGS2	0.27638	0.00016
GALR2	0.27592	0.27696
MPP6	0.27579	1e-06
HECA	0.27578	0.00047
STXBP5	0.27561	2e-05
CA14	0.27555	0.4012
ZFYVE9	0.27543	1e-06
RASA2	0.27502	3e-05
ASAH2	0.27466	0.11571
PDE5A	0.2746	0.04055
SNX30	0.27457	1e-06
SOWAHA	0.27431	0.31573
ETNK1	0.2742	1e-06
KLHL9	0.27395	1e-06
HOXB13	0.27381	0.00089
DDIT4L	0.27378	0.02166
ZNF79	0.27355	0.01349
FAM120AOS	0.27349	1e-06
TCTN1	0.27343	0.00206
WDR25	0.27339	0.01417
MKRN3	0.27314	0.0749
ZDHHC17	0.27299	0.00012
PKD2	0.27287	0.00034
NXT2	0.27283	0.00114
ERLIN2	0.27231	1e-06
TRMT61B	0.27228	0.00172
TNKS2	0.27211	1e-06
NDFIP2	0.2721	1e-06
DTNA	0.2721	0.1143
ARMC2	0.2721	0.26415
EFCAB3	0.2721	0.36191
LRMDA	0.2721	0.36191
FECH	0.27188	1e-06
CFAP36	0.27165	1e-05
TCTN2	0.27134	0.00014
BORCS7	0.27124	0.00242
NLRP1	0.27115	0.03129
AK6	0.27086	0.0003
DZIP1L	0.27049	0.04427
ABRAXAS1	0.27038	0.00114
BAG4	0.27022	1e-06
C5orf22	0.27021	1e-06
KDELC1	0.27008	0.01122
PPP1R32	0.27008	0.30057
PTAFR	0.26996	0.05979
SRFBP1	0.26988	0.01179
TMEM229B	0.26978	0.23677
SLC41A2	0.26929	0.01647
POLI	0.26883	0.00171
ADD3	0.26866	1e-06
TGDS	0.26865	0.00013
RNF170	0.26864	0.00638
TFAM	0.26844	1e-06
SNX13	0.26831	1e-06
CHMP2B	0.26813	1e-06
CHM	0.26798	0.00029
MAP4K1	0.26798	0.21273
ZNF354B	0.26792	0.04128
PHTF2	0.26787	1e-06
AK7	0.26775	0.26844
FDXACB1	0.26761	0.01525
ZNF749	0.26754	0.00429
B3GNT5	0.26728	1e-06
REXO5	0.2668	0.0038
SLC36A4	0.26676	0.00027
KCTD20	0.2667	1e-06
ALOX12B	0.26654	0.4508
TNFRSF1B	0.26654	0.4508
FAM171B	0.26607	0.00216
LGR4	0.26604	0.00632
CARNMT1	0.26596	1e-06
NEDD1	0.2658	1e-06
FCHO2	0.2658	0.00054
SREK1IP1	0.26574	1e-06
PON3	0.26563	0.36834
HIBCH	0.26539	0.00095
DNAJC18	0.26535	0.05382
BBC3	0.26524	0.04663
SESN2	0.26523	0.00019
ZFC3H1	0.26507	1e-06
LRIG1	0.2648	0.03223
ZBTB34	0.26463	0.00244
C1GALT1C1	0.2646	0.00214
PCTP	0.26458	6e-05
PEAK1	0.26455	1e-06
NDUFS1	0.26451	1e-06
CLCN4	0.26418	0.02223
PAQR8	0.2641	0.08456
SCOC	0.26383	1e-06
MBNL1	0.26361	1e-06
NANP	0.26353	0.00024
FANCF	0.26353	0.02458
BDKRB2	0.26353	0.22952
CFAP77	0.26353	0.27269
ACTA1	0.26353	0.48785
SHC3	0.26353	0.48785
TF	0.26353	0.62375
SLC5A3	0.26336	1e-06
B4GALT4	0.26328	0.0003
MBLAC2	0.26321	0.03278
TMEM182	0.26282	0.03127
ZNF799	0.26256	0.07381
GDAP1	0.26251	1e-06
NPHP3	0.2625	0.01148
ZMYM6	0.26242	0.00025
RIDA	0.26241	0.00291
SLC39A10	0.2624	1e-06
WDR88	0.26229	0.29038
ZNF121	0.26214	0.00031
TUBA8	0.26205	0.2908
DEPDC1	0.26179	1e-06
CCNH	0.26177	1e-06
SNRNP27	0.26175	1e-05
C2orf88	0.26175	0.03165
ZKSCAN4	0.26141	0.02008
KITLG	0.26104	1e-06
ESR2	0.26096	0.42564
MYRIP	0.26096	0.42564
FGF2	0.26085	0.00655
FZD1	0.26073	0.00427
C2orf69	0.26067	1e-06
LRP12	0.26066	0.01235
TNFRSF19	0.26059	0.19714
SLC22A15	0.26037	0.07896
ZNF595	0.26037	0.15146
IGFLR1	0.26021	0.11741
CPEB4	0.26013	0.00092
SLC15A1	0.26012	0.61555
TRDMT1	0.25973	0.01146
RAD51AP1	0.25964	0.00021
GOLGA4	0.2595	1e-06
ZNF616	0.25943	0.00324
NFKBIZ	0.25943	0.09673
DPYD	0.25943	0.37466
GPCPD1	0.25914	1e-06
EEA1	0.25912	0.00042
NGLY1	0.25894	1e-06
DICER1	0.25891	1e-06
CCDC28A	0.25881	0.07997
EIF4EBP2	0.25877	1e-06
FRA10AC1	0.25866	6e-05
NAV2	0.25864	0.05732
PIBF1	0.25859	0.00895
ODR4	0.25846	2e-05
SP100	0.25843	1e-06
OSCP1	0.25842	0.16995
SRD5A3	0.25839	0.00058
PANK1	0.2582	0.00045
CECR2	0.25817	0.00085
SDHAF3	0.25811	0.00069
TRUB1	0.25803	1e-06
RCAN3	0.25766	0.00011
SORBS1	0.25742	0.12577
UMAD1	0.25737	0.01483
EPS8	0.25726	1e-06
ARMCX5	0.25711	0.00066
CBWD3	0.2571	0.00148
ZNF134	0.25686	0.00204
SLC27A6	0.25663	0.00463
SLC38A2	0.25662	1e-06
NCOA2	0.25624	1e-06
TSPAN31	0.2562	0.02558
CASP8	0.2559	1e-06
LIN54	0.25587	1e-06
BOLA1	0.25568	0.01275
TBC1D12	0.25561	0.00107
TNNI1	0.2556	0.07192
ACTR3B	0.25555	0.00035
CYLD	0.25547	0.00473
SERINC5	0.25539	1e-06
BPNT1	0.25522	1e-05
PEX11A	0.25487	0.07163
MRPL35	0.25479	1e-06
NCR3LG1	0.25475	0.02098
CHRNA7	0.25459	0.00017
RPAP3	0.25453	1e-06
DTD1	0.25435	1e-06
PMP22	0.25348	1e-06
ATP7B	0.25348	0.0024
PLXDC1	0.25348	0.33707
PLPPR4	0.25348	0.38085
GPR162	0.25348	0.43315
C1orf54	0.25348	0.57942
PDZD2	0.25348	0.57942
PSPN	0.25348	0.57942
ADAMTS4	0.25348	0.69513
C1QTNF8	0.25348	0.69513
F2RL2	0.25348	0.69513
NCALD	0.25348	0.69513
SPEM1	0.25348	0.69513
ATP6V1G1	0.25343	1e-06
SLC25A26	0.25343	0.00049
FAM243A	0.25329	0.72853
CCDC82	0.2532	0.00454
C5orf34	0.25305	0.02344
ST6GALNAC3	0.25294	0.48243
SIX1	0.25277	0.07645
ATP6V1C1	0.25265	1e-06
HIGD1A	0.25247	1e-06
ZKSCAN3	0.25247	0.0039
FAM160A1	0.25232	0.00026
SLC31A2	0.25232	0.05064
FAM185A	0.25222	0.18507
RP2	0.25203	0.01349
ZNF227	0.25197	0.00061
GDF11	0.25195	0.00145
ZNF669	0.25195	0.02044
CETN3	0.25184	0.00447
NR4A3	0.25178	0.25501
SLC39A6	0.25172	1e-06
NPTN	0.25171	1e-06
GNPDA2	0.2515	0.00086
FUT4	0.25116	0.00232
SIKE1	0.25099	1e-06
CCDC187	0.25085	0.19628
SLC46A3	0.25085	0.19628
AEBP2	0.25076	1e-06
ARL5A	0.2506	1e-06
EID1	0.2504	1e-06
C1orf52	0.25029	1e-05
FHAD1	0.25009	0.10878
ATG4C	0.25006	0.00281
FAM3C	0.25005	1e-06
UHMK1	0.25002	1e-06
CFAP97	0.24999	1e-06
THAP5	0.24972	3e-05
SRGAP3	0.24962	0.0352
SGMS1	0.24957	0.00036
MAN1A1	0.24945	1e-06
CD274	0.24938	0.10427
ZBTB8B	0.24938	0.30422
RASL10A	0.24938	0.46753
B3GNT2	0.24928	1e-06
MFSD1	0.24924	0.00324
SYDE1	0.24915	0.01903
RAB12	0.24899	1e-06
DTD2	0.24897	0.0019
SUCO	0.24891	2e-05
CASC4	0.24887	1e-06
NGFR	0.24887	0.0037
SLC38A3	0.24881	0.07212
VPS54	0.24865	1e-06
MSH2	0.24857	1e-06
C16orf71	0.24849	0.68576
PPM1N	0.24843	0.25858
CLYBL	0.24839	0.01005
PPIP5K2	0.24835	1e-06
SMC6	0.24803	1e-06
ICOSLG	0.24801	0.1091
C3orf58	0.24783	0.00033
GPHN	0.2478	1e-06
GRAMD1C	0.24777	0.10553
FMO4	0.24777	0.28932
TM4SF18	0.24777	0.54069
PRKCE	0.24764	0.00291
C8orf59	0.24763	1e-06
PLEKHA8	0.24742	1e-06
C14orf132	0.2474	0.03276
RNPC3	0.2474	0.03276
ING3	0.24724	0.0288
KCTD12	0.24715	0.10116
FOXO4	0.24702	0.01801
PTPN4	0.24688	0.00028
CEP70	0.24688	0.00079
GOLGA6L19	0.24685	0.41223
CYB5R1	0.2467	0.00516
UBTD2	0.24648	1e-06
LEKR1	0.24637	0.44048
PTPN7	0.24637	0.44048
MYD88	0.24633	1e-06
OR4F16	0.24621	0.75683
RPIA	0.24607	1e-06
ABCC5	0.24592	1e-06
ACTR6	0.24546	0.0006
ANKRD6	0.24544	0.00158
STK17B	0.24542	0.0005
ARL17B	0.24533	0.08026
EOGT	0.24523	1e-05
DEPDC1B	0.24515	1e-06
BRAF	0.24513	1e-06
MSANTD4	0.24509	0.00013
COQ3	0.24501	0.00146
UBA3	0.24499	1e-06
OLFM1	0.24499	0.22405
ADAM9	0.24498	1e-06
PPP1R2	0.24495	1e-06
SLC38A9	0.24474	0.00438
ZNF230	0.24471	0.14344
C9orf85	0.24457	0.09874
GPD1L	0.24427	1e-06
ERO1B	0.24419	0.04082
MRAP2	0.24408	0.18382
BCO2	0.24408	0.24972
CLDN2	0.24408	0.34732
SNCA	0.24408	0.50634
ITGB3	0.24408	0.63843
ST8SIA5	0.24408	0.63843
ZNF648	0.24408	0.63843
ZBTB1	0.24391	0.00012
PPM1L	0.24391	0.00017
TNPO1	0.24374	1e-06
ME1	0.24359	1e-06
HS6ST2	0.24323	1e-06
ITFG1	0.24314	1e-06
PTP4A3	0.24305	0.00555
ZNF747	0.24305	0.10934
CYBRD1	0.24302	3e-05
LIFR	0.24291	0.00907
ALG10B	0.24287	0.05085
ARL6IP1	0.24268	1e-06
MXD4	0.24243	0.00128
TAB3	0.24237	1e-06
GATM	0.24227	0.39292
TBX18	0.24216	0.00883
OTUD4	0.24205	1e-06
CCNG1	0.24171	1e-06
HIF1A	0.24169	1e-06
PRIMPOL	0.24153	0.10178
CDKL5	0.24151	0.04358
GORAB	0.24151	0.04358
DRC3	0.24151	0.31295
BTN2A1	0.24145	0.00279
ZSCAN2	0.24135	0.00473
ME2	0.24134	1e-06
FBXO22	0.24131	1e-06
CLNS1A	0.24122	1e-06
TMEM267	0.24116	0.00453
NKIRAS1	0.24113	1e-05
HSPA4L	0.24093	1e-06
EHF	0.24093	0.0885
MKX	0.2406	0.00184
GPR137B	0.24055	0.00185
DCK	0.24052	1e-06
ZNF449	0.24036	0.05022
GTF2H2	0.2403	1e-06
BET1	0.2403	0.01906
PPP1R15B	0.24025	1e-06
SAMD8	0.24	1e-06
DCUN1D1	0.23988	1e-06
TYW3	0.23987	1e-06
HEG1	0.23987	0.05504
RAB27B	0.23987	0.05504
ADAM10	0.23984	1e-06
DAB2	0.23977	0.00063
KBTBD8	0.23961	0.04452
CORO1A	0.23961	0.15541
MYOM2	0.23961	0.35234
PRR34	0.23961	0.59129
KLHDC8B	0.23951	0.00144
CLK4	0.23943	0.02185
ST3GAL4	0.2393	0.0025
RWDD4	0.23925	0.0011
SPDL1	0.23911	1e-06
PROS1	0.23901	0.00084
PDIK1L	0.23894	0.00612
ADAM8	0.23883	0.26917
AGO3	0.23879	0.0013
TSTD3	0.23878	0.08398
GOLGA7	0.23877	1e-06
YTHDC2	0.23873	1e-06
MR1	0.2386	0.01062
LRRC32	0.2386	0.33418
NUDT4	0.23839	1e-06
GPRC5B	0.23818	0.0004
SOX7	0.23815	0.42216
AMD1	0.23806	1e-06
PHF20L1	0.23806	1e-06
MIER1	0.23798	1e-06
ZNF417	0.23797	0.03846
ANKRD49	0.23783	0.10389
CCDC90B	0.23781	0.00083
PIAS2	0.23755	1e-06
FBXW11	0.23737	1e-06
ACVR2B	0.23735	2e-05
TMEM64	0.2372	1e-06
PCMTD1	0.2372	0.06166
MARS2	0.23699	1e-06
IL12A	0.23699	0.18216
TAS1R3	0.23699	0.55075
HECTD2	0.23679	0.05683
RABGAP1L	0.23673	0.00077
TPRG1L	0.23672	1e-06
TNFRSF10B	0.23655	1e-06
POLR2K	0.23624	1e-06
SMN2	0.23622	1e-06
EXD1	0.23618	0.57903
RELCH	0.23616	1e-06
DEPDC7	0.23612	0.02486
CPM	0.23609	0.00031
B4GALT6	0.23598	0.00328
SLC2A12	0.23589	0.15908
BBS4	0.2358	0.00242
CNOT6	0.23575	1e-06
KIAA1614	0.23534	0.44441
ITPR2	0.23528	0.05085
FHIT	0.23528	0.08504
NPFF	0.23528	0.25957
ANKRD52	0.23517	1e-06
IGF2BP3	0.23489	1e-06
XKR9	0.23477	0.57771
PCSK5	0.23467	0.01502
B3GALNT1	0.23466	0.00539
CRY1	0.23451	0.0004
BRMS1L	0.23446	0.02345
PAK1IP1	0.23443	1e-06
SLC9B2	0.23436	0.00126
PLD1	0.23421	0.06631
INTS2	0.2342	1e-06
CNOT2	0.23416	1e-06
FRZB	0.23406	0.4833
CSNK1G3	0.23387	1e-06
PSPC1	0.23368	1e-06
OTUD6B	0.23354	1e-06
MAT2B	0.23341	1e-06
PBXIP1	0.23316	0.01313
SPRY2	0.23316	0.04788
MDM1	0.23308	0.01736
SLC35F5	0.23307	0.00155
MNAT1	0.23294	0.00049
C8orf37	0.23291	0.02213
MANEA	0.23291	0.02213
CEP76	0.23279	0.00396
SLC26A10	0.23275	0.75722
VASH2	0.23267	0.02828
LHX4	0.23253	0.10664
EBF2	0.23246	0.11329
INTS8	0.23237	1e-06
RNF19A	0.23217	0.00056
SLC16A1	0.23203	1e-06
C22orf23	0.23203	0.09965
CNTNAP3C	0.2319	0.26587
SLC16A9	0.23181	0.00077
TERF1	0.23179	1e-06
CPOX	0.23173	1e-06
KLF3	0.23143	1e-06
RAB5A	0.23136	1e-06
MOB3B	0.23121	0.01116
C11orf54	0.23099	0.00042
TBC1D31	0.23098	0.00056
PLEKHG1	0.23085	0.01313
SDR42E1	0.23071	8e-05
FAM234B	0.2307	0.00022
TMCC2	0.23062	0.01804
ZFAND6	0.23053	2e-05
HSPA13	0.23051	0.00015
GRAMD4	0.23051	0.00116
PAQR3	0.23045	1e-06
CHD6	0.23035	1e-06
ACVR1	0.23023	0.00126
NUF2	0.23015	0.00347
TFAP2C	0.23015	0.03878
EFCAB11	0.22999	0.06631
DACT3	0.22996	0.13184
PLA2G12A	0.22983	1e-06
PIGK	0.22983	0.0011
IFT80	0.22978	0.00721
PPM1A	0.22973	1e-06
ZNF792	0.22971	0.11573
SLC25A27	0.22971	0.26604
G3BP2	0.22965	1e-06
LEO1	0.22965	1e-06
JKAMP	0.22958	1e-06
ASAH2B	0.22957	0.001
DIRAS3	0.22956	0.25333
GALNT7	0.22923	0.00025
DISP1	0.22905	0.01074
RB1CC1	0.22897	0.00023
FAM8A1	0.22875	1e-05
ARFIP1	0.22866	1e-06
PTGR2	0.22848	0.00278
PPM1K	0.22845	0.07349
ZNF675	0.22842	0.11685
CWC27	0.22837	0.00049
UBE2G1	0.22833	1e-06
VPS41	0.22823	1e-06
TBPL1	0.22812	0.00057
EML4	0.22804	1e-06
WDR48	0.22789	2e-05
SELENOT	0.22781	1e-06
LYPLAL1	0.22754	0.01287
PPT2	0.22734	0.00176
NDFIP1	0.22717	1e-06
CMPK2	0.22701	0.31319
SMIM10L2B	0.22701	0.36702
CSF2RA	0.22701	0.38777
PKD1L2	0.22701	0.41024
AK9	0.22701	0.4614
VWF	0.22701	0.52357
THBS2	0.22701	0.56038
FCER1G	0.22701	0.6025
C5orf56	0.22701	0.65197
GYS2	0.22701	0.65197
JPH2	0.22701	0.65197
PRR16	0.22701	0.65197
DQX1	0.22701	0.71267
ECM2	0.22701	0.71267
PKNOX2	0.22701	0.71267
S100A1	0.22701	0.71267
SEMA4A	0.22701	0.71267
ADAM20	0.22701	0.79455
C1QTNF2	0.22701	0.79455
CD300A	0.22701	0.79455
CXCR6	0.22701	0.79455
FAM83C	0.22701	0.79455
HOXD10	0.22701	0.79455
HOXD9	0.22701	0.79455
IGFN1	0.22701	0.79455
LRRC17	0.22701	0.79455
MUCL3	0.22701	0.79455
MYO3B	0.22701	0.79455
ODF3L2	0.22701	0.79455
SLC35G5	0.22701	0.79455
VWA3B	0.22701	0.79455
TM7SF3	0.22694	1e-06
GALNT11	0.22664	3e-05
IREB2	0.22659	1e-06
RFX3	0.22651	0.01083
TDP2	0.22629	1e-06
SLC39A8	0.22623	0.00039
PITX2	0.22622	0.04237
DBR1	0.22613	4e-05
KRR1	0.22611	1e-06
SMIM10L1	0.22604	0.00164
RAP2C	0.22594	0.0001
CNTLN	0.22587	0.09241
ELOVL7	0.22584	0.0002
RAMAC	0.22577	0.0003
NUDT12	0.22575	0.00558
ZNF80	0.22564	0.49171
CEP44	0.2256	0.13026
ZNF658	0.22554	0.09905
FGGY	0.22547	0.14866
PDHB	0.22526	1e-06
GTPBP10	0.22519	1e-06
PCNX1	0.22511	1e-06
ZKSCAN8	0.22499	1e-06
ZC4H2	0.22491	0.01347
PARP16	0.22458	0.00969
ZCCHC9	0.22457	0.00015
PTAR1	0.22434	1e-05
NSF	0.22433	1e-06
KLHL7	0.2243	5e-05
TCP11L2	0.22421	0.28636
ACTR10	0.22415	1e-05
OGFRL1	0.22403	3e-05
BCAS2	0.22392	1e-06
KIAA1147	0.22375	1e-06
LEPROTL1	0.22362	1e-06
NUCB2	0.22356	0.00404
GPLD1	0.2233	0.17306
TRMT11	0.22323	0.00026
SSH2	0.22321	1e-05
REL	0.22319	0.00164
COMMD8	0.22311	0.01744
SCN5A	0.22308	0.0001
EGR3	0.22306	0.00474
DES	0.22306	0.20656
TMEM38B	0.22303	0.00205
PEX13	0.22296	0.00194
ARL6IP5	0.22272	1e-06
GALNT15	0.22269	0.71771
WWTR1	0.22259	1e-06
ZFP30	0.22258	0.14521
TAX1BP1	0.2225	1e-06
RNF146	0.22235	0.01547
PPP1R12A	0.22234	1e-06
F5	0.22229	0.41582
DPY19L1	0.22219	1e-06
HERC3	0.22218	0.01581
FAM86B2	0.22211	0.67835
CDK17	0.22205	7e-05
GRAPL	0.22197	0.55617
ZNF674	0.22194	0.21481
CD47	0.22191	1e-05
KRAS	0.22187	1e-06
CSTF3	0.22185	1e-06
ESD	0.22177	1e-06
IFIT1	0.22177	0.44075
MGST1	0.22158	1e-06
TRIM5	0.22156	0.01152
HECW2	0.22147	0.28973
SLC35F1	0.22145	0.74458
PCMTD2	0.22141	0.0002
SOS2	0.22131	0.0013
SOWAHD	0.22113	0.46806
WASL	0.22101	1e-06
NAE1	0.22095	1e-06
DSE	0.2209	1e-05
ZNF146	0.22085	1e-06
WRB	0.22075	0.00198
SPATA6	0.22075	0.16037
CTDSPL2	0.22071	1e-06
AKAP11	0.22064	1e-06
ANGEL1	0.22064	4e-05
[truncated: 12,828 more rows]

## Sheet: up （|FC|>1.5）
gene_symbol	log2Foldchange	pvalue
TMEM189-UBE2V1	6.82543	1e-06
GPR18	4.2859	0.00168
CT45A10	4.21038	0.00232
EIF2S3B	3.77955	0.01117
CGAS	3.54894	0.02206
GDF1	3.46354	0.01774
DCST1	3.42341	0.00224
CLNK	3.38081	0.03415
KCNE4	3.29166	0.00408
SEMA5B	3.2859	0.00418
AVP	3.2859	0.04285
EXOC3L2	3.2859	0.04285
GUCA1A	3.2859	0.04285
KCNT1	3.2859	0.04285
LSAMP	3.2859	0.04285
LST1	3.2859	0.04285
STMND1	3.2859	0.04285
TMEM74	3.2859	0.04285
CFAP97D1	3.1339	0.0078
CLEC17A	3.1339	0.0078
VMO1	3.1339	0.0078
C8orf88	2.98368	0.01359
CATSPERE	2.96397	0.01455
FAM178B	2.96397	0.01455
DOCK8	2.77133	0.02714
SMIM22	2.77133	0.02714
TNFRSF9	2.77133	0.02714
PCDHGB1	2.70451	0.00245
TRIM22	2.62694	0.0004
LRRC69	2.54894	0.00569
KRT83	2.42341	0.0101
OR51M1	2.18637	0.00637
C21orf59-TCP10L	2.15733	0.00022
PCDHGA7	2.11762	0.0339
KLHDC1	2.07945	0.01086
VTCN1	2.07945	0.01086
KCTD16	2.05144	0.00388
SYNJ2BP-COX16	2.04664	0.01253
EVX1	1.96397	0.01838
PAPPA	1.96397	0.01838
SETDB2-PHF11	1.9361	1e-06
SCEL	1.83844	0.03079
TICAM2	1.77556	5e-05
PDE7B	1.72951	0.01005
GMNC	1.70094	0.00579
ADA2	1.66441	0.02847
CCDC63	1.66441	0.02847
SERF1A	1.60029	1e-06
APLF	1.54894	0.00054
FGD2	1.54894	0.0082
NHSL2	1.54894	0.0082
SPATC1	1.54894	0.01439
SGIP1	1.48754	0.00725
BIVM-ERCC5	1.48672	1e-06
SPATA17	1.48335	0.00025
CPNE9	1.46647	0.00124
LIN28B	1.46647	0.02235
LRRIQ3	1.46647	0.02235
CT45A1	1.4497	0.0156
SLC13A4	1.40455	0.01939
ETV2	1.36252	0.00477
C2orf91	1.24852	0.02848
FAM209B	1.1339	0.01838
WAS	1.1339	0.01838
LYL1	1.10627	0.00609
FAM92B	1.07945	0.02617
JAM2	1.04644	0.01074
AKR1B10	1.03109	0.00533
C1GALT1C1L	1.02287	0.03693
PIWIL2	1.02287	0.03693
WFDC2	1.01842	0.03072
ZNF843	1.01128	0.02135
SATB1	1.00579	0.00057
SLC22A4	1.0035	0.01246
RGS6	0.9996	0.00875
DGCR6	0.99662	8e-05
C10orf25	0.96397	0.02052
LRRC70	0.96397	0.04277
CORO7-PAM16	0.95983	1e-06
PCDHGA9	0.94776	0.02312
CCNI2	0.92436	0.00385
STXBP6	0.90508	0.00903
CCDC39	0.89686	0.01537
CALCRL	0.89358	0.01838
TSPAN2	0.88597	0.02636
VPREB3	0.87471	0.01207
DNAJC28	0.85706	0.00946
PQLC2L	0.85706	0.02462
KIAA1211L	0.8515	0.0295
PNMA2	0.83273	0.02288
APBA1	0.82647	0.00689
TMEFF1	0.80014	6e-05
RGPD3	0.79814	0.01598
TSSK4	0.78889	0.00831
GNG2	0.78111	0.00425
ISL1	0.77494	0.00097
NR3C2	0.77133	0.00908
ITGA1	0.76234	0.0396
EDNRA	0.74963	1e-06
MDH1B	0.72951	0.00389
TNFSF13	0.72919	0.00093
KIAA1107	0.72835	0.0005
ZNF117	0.72039	0.00158
GCSAM	0.71845	0.00085
GSTA4	0.70094	0.02493
SMIM10L2A	0.68834	0.00948
MMAA	0.68348	1e-05
ETV1	0.68344	1e-06
GPRASP2	0.68333	0.00016
GRIP2	0.66876	0.00294
C8orf44-SGK3	0.66754	0.00019
TEX9	0.66742	0.00259
CCSER1	0.65835	0.00695
C17orf107	0.64779	0.00053
CUZD1	0.6475	0.04013
DOCK4	0.64623	5e-05
VAX2	0.64515	0.00673
CARF	0.64167	0.0103
SYNPO2	0.6364	0.00505
ANKRD46	0.62828	1e-06
TLR1	0.62809	0.01447
NUDT7	0.62694	0.00345
TCEANC	0.62694	0.03862
ERV3-1	0.62335	0.00064
SERPINI1	0.61464	0.00115
LBX2	0.60489	0.01093
IL1RAP	0.60399	8e-05
FOXN4	0.6014	0.04824
ADRB1	0.59956	0.01408
IFIT3	0.59882	0.04344
PLCB1	0.59805	5e-05
MSANTD1	0.59546	0.0325
HYKK	0.59536	7e-05
ZHX1-C8orf76	0.59365	0.02641

## Sheet: down（|FC|>1.5）
gene_symbol	log2(Foldchange)	p-value
KIF14	-0.59431	1e-06
LRRC26	-0.59452	0.01728
FBXO24	-0.59791	0.03631
B3GAT1	-0.60431	0.0128
IGFL2	-0.60861	0.03966
GEMIN5	-0.6092	1e-06
ANKK1	-0.60921	0.03472
RASGRF1	-0.61282	0.01078
CMYA5	-0.61357	0.00737
C4B	-0.61454	0.01005
RAD51	-0.63158	1e-06
KRT6A	-0.64938	1e-06
MUSTN1	-0.65316	0.00124
OR52D1	-0.66538	0.00362
CIDEC	-0.66738	0.00916
SERPINF2	-0.67346	0.0134
GJC2	-0.67648	0.03075
PEX5L	-0.67887	0.00498
PTPRCAP	-0.69207	0.02902
LDLRAD2	-0.69294	0.03535
SLC2A9	-0.69654	0.00258
CGB7	-0.70462	0.00069
ZNF454	-0.70721	0.0031
EFCAB13	-0.70922	0.0175
TIE1	-0.71741	0.03701
CABP4	-0.7196	0.03415
ACR	-0.7279	0.04027
IDO1	-0.73331	0.0183
CBR3	-0.73647	0.02114
CTF1	-0.74057	0.03308
BCL6B	-0.74385	0.02397
CRYBB3	-0.75592	1e-06
ARL2BP	-0.75745	1e-06
NRIP2	-0.7597	0.00673
TXNRD1	-0.77018	1e-06
NR5A1	-0.77299	0.04852
ST8SIA6	-0.77969	0.00436
CARD9	-0.78326	0.02076
LHX1	-0.78449	0.02861
MUC16	-0.79276	4e-05
GRN	-0.79811	1e-06
RIMBP3B	-0.80245	0.00357
SPNS3	-0.8047	0.01921
CYP11A1	-0.83249	0.04117
POU2F3	-0.83573	0.01449
CD200	-0.84362	0.04948
LRG1	-0.85039	0.00573
TMEM191C	-0.86474	0.0024
NIPSNAP1	-0.88124	1e-06
TMEM238	-0.89164	6e-05
RAET1G	-0.90771	0.03823
IGSF1	-0.9105	0.00183
DNAH5	-0.9105	0.00445
MCTP1	-0.9105	0.02758
PRDM6	-0.92911	0.01484
CHST5	-0.93124	0.02492
KRT15	-0.94856	1e-06
AURKC	-0.94856	0.02474
ERVV-1	-0.94915	0.04247
PCDHB14	-0.95289	0.03397
MROH7	-0.95356	0.00441
CSNK2A3	-0.96973	0.01037
TMPRSS9	-0.97671	0.00569
CD7	-0.98356	0.03353
CARD14	-0.98405	0.04041
DNAH11	-0.99022	0.0488
ANKRD20A3	-0.99221	0.00209
CHURC1-FNTB	-1.00249	1e-06
NUAK1	-1.00432	1e-06
TNFAIP8L2-SCNM1	-1.03471	0.00019
CCDC87	-1.03603	0.01278
SYT11	-1.03603	0.01934
TTC9B	-1.03603	0.02945
BCL2L2-PABPN1	-1.05552	1e-06
KRT86	-1.0654	0.03123
TH	-1.07165	0.00494
KCNJ5	-1.08207	0.02214
ST3GAL3	-1.08333	0.01367
CLUL1	-1.09492	0.02551
LHX9	-1.10642	0.03898
CCR6	-1.11403	0.04832
CLEC4A	-1.13556	0.01175
C1orf229	-1.14086	0.00376
SERTAD4	-1.20595	0.0406
SHC4	-1.20595	0.0406
PTGES3L-AARSD1	-1.21774	1e-05
TSPOAP1	-1.22045	0.01485
HTR3B	-1.22341	0.01182
RIBC1	-1.25842	0.0222
C4A	-1.26117	0.00392
TPTEP2-CSNK1E	-1.27258	0.00014
TYMS	-1.28509	1e-06
NUTM1	-1.29906	0.00214
HSFX3	-1.33476	0.0082
IL32	-1.3986	0.02163
NCCRP1	-1.41454	0.04899
SMCO3	-1.41454	0.04899
LYPD1	-1.42891	0.04982
SPATA21	-1.46229	0.00024
ZNF347	-1.4681	0.00044
PLEK2	-1.51698	1e-06
TAS2R20	-1.52145	0.031
TAS2R14	-1.55037	0.01279
KRT9	-1.5506	0.00894
NPAP1	-1.5506	0.00894
PPP1R1B	-1.62099	0.01938
LCT	-1.62099	0.0365
SERPINB7	-1.62099	0.0365
SLC30A10	-1.6438	0.01707
MAB21L4	-1.69314	7e-05
MUC5B	-1.69899	0.00651
CCDC148	-1.7141	0.01198
CTSS	-1.7141	0.01198
SPATA1	-1.77299	0.04197
HIST1H2AI	-1.80034	0.04617
GPX2	-1.84338	0.01345
DPY19L2	-1.84439	0.00216
SPHAR	-1.85017	0.02344
ST8SIA1	-1.88097	0.0149
PIWIL4	-1.9105	0.02481
OR2A4	-1.9161	0.00206
DCT	-1.94292	0.00804
TAF1L	-2.03603	0.0016
NXPH2	-2.03603	0.01451
HIST1H2BN	-2.03603	0.04594
TEKT2	-2.03603	0.04594
ZMAT1	-2.03603	0.04594
PCDHB9	-2.05751	0.04292
APOBEC3A	-2.09804	0.0285
MUC13	-2.10642	0.00095
SOX6	-2.12349	0.0028
DKK3	-2.1515	0.00841
MUC2	-2.20595	1e-05
CPXM1	-2.20595	0.02594
TMOD4	-2.20595	0.02594
HAAO	-2.21391	0.01863
MMP24-AS1-EDEM2	-2.22676	0.0101
C9orf139	-2.35795	0.01452
ISM2	-2.62099	0.04437
MAPK10	-2.62099	0.04437
PRSS48	-2.62099	0.04437
PTPRR	-2.62099	0.04437
RAPGEF4	-2.62099	0.04437
SPINK8	-2.62099	0.04437
TMPRSS7	-2.62099	0.04437
SLURP2	-2.75192	0.03081
HCLS1	-2.84338	0.02339
FAM183A	-3.03603	0.01233
SPI1	-3.03603	0.01233
TAT	-3.03603	0.01233
CD5	-3.20595	0.00649
EVC	-3.20595	0.00649
IGFALS	-3.20595	0.00649
LENEP	-3.35795	0.03849
SFMBT2	-3.35795	0.03849
VLDLR	-3.35795	0.03849
CD300H	-3.62099	0.0195
DLGAP3	-3.62099	0.0195
FAM3B	-3.62099	0.0195
PDZD3	-3.62099	0.0195
TREML2	-3.62099	0.0195
DCDC2B	-3.65191	0.01787
H2AFB3	-3.73647	0.01393
CCDC36	-3.84338	0.00998
ELMO1	-3.84338	0.00998
LGALS4	-3.84338	0.00998
SLC51A	-3.84338	0.00998
SULT1C4	-3.84338	0.00998
CEACAM5	-3.90463	0.04772
PKLR	-4.03963	0.00508
GOLGA8F	-4.11327	0.00386
HIST1H2AD	-5.15081	0.00616
