# Supplementary material for: Pleckstrin-2 promotes the progression of colorectal cancer via YTHDF2-mediated TYMS mRNA stability
Source: Cell Mol Life Sci. 2025 Jul 19;82(1):284. doi: 10.1007/s00018-025-05782-x (PMC12276184; doi:10.1007/s00018-025-05782-x)
Supplement: Supplementary file 2 — Supplementary file2 (XLSX 133 KB) [file 18_2025_5782_MOESM2_ESM.xlsx]

## Sheet: Control
Group_ID	Protein_ID	Protein_Qscore	Protein_FDR	Protein_Mass	PeptideSeqs	PepIsUnique	Unique_Peptide_Num	Unique_Spectra_Num	Coverage	Peptide_Query	Sameset	Description	Abundance	iBAQ
42_2	sp|P35579|MYH9_HUMAN	174.981	NA	226392	AGVLAHLEEER;ALELDSNLYR;ALEQQVEEMK;ANLQIDQINTDLNLER;ASITALEAK;DELADEIANSSGK;DLEAHIDSANK;DLGEELEALK;DMFQETMEAMR;ELEDATETADAMNR;EMEAELEDER;EQADFAIEALAK;EQLEEEEEAK;FDQLLAEEK;FLSNGHVTIPGQQDK;FVSELWK;GDLPFVVPR;HEMPPHIYAITDTAYR;HSQAVEELAEQLEQTK;IAEFTTNLTEEEEK;IAQLEEQLDNETK;IIGLDQVAGMSETALPGAFK;IMGIPEEEQMGLLR;KEEELQAALAR;LDPHLVLDQLR;LEVNLQAMK;LQQELDDLLVDLDHQR;LQQLFNHTMFILEQEEYQR;LTEMETLQSQLMAEK;LVWVPSDK;…	0;1;1;1;1;1;1;1;1;1;1;1;1;0;1;1;1;1;1;1;1;1;1;1;0;1;1;0;1;1;1;1;1;0;1;1;1;1;1;1;0;1;1;1;1;1;1;1	42	48	0.302	2046;2045;1881;2028;4542;547;2552;1992;1514;2925;3621;2238;2375;2086;1381;3862;570;952;4727;4460;3909;3384;4961;3878;2202;2429;2430;1233;1232;4789;5787;4336;4335;705;3984;4234;5148;782;834;2958;2484;4186;4175;4118;5022;4708;4707;4822;2305;3104;3140;3740;1135;3587;3588;621	-	Myosin-9 OS=Homo sapiens OX=9606 GN=MYH9 PE=1 SV=4	3.19637e+06	25168.3
121_2	sp|O00159|MYO1C_HUMAN	134.003	NA	121606	AVASEIFK;DGTIDFTPGSELLITK;DNYPQSVPR;DQAVMISGESGAGK;EASELLR;FDEVLIR;GAPVGGHILSYLLEK;GDVVLQSDHVIETLTK;GEELLSPLNLEQAAYAR;HLGYKPEEYK;KRPETVATQFK;KYEAFLQR;LGTDEISPR;LLQSNPVLEAFGNAK;LLSVEGSTLR;MSLLQLVEILQSK;NGHLAVVAPR;NNDLLFR;NPIMSQCFDR;NPQSYLYLVK;QLLLTPNAVVIVEDAK;RDQAVMISGESGAGK;RPETVATQFK;SAICIQSWWR;TFTWLVGK;TLFATEDALEVR;TSFLLNLR;VLQALGSEPIQYAVPVVK;VNSININQGSITFAGGPGR;VTMESALTAR;YEAFLQR;YLGLLENLR;YMD…	1;1;1;1;1;1;1;1;1;1;1;1;1;1;1;1;1;1;1;1;1;1;1;1;1;1;1;1;1;1;1;1;1	33	38	0.3217	403;4106;4107;1290;2618;239;494;3504;3505;4263;4262;4554;2228;2373;2372;1200;891;3688;1288;3303;1115;1117;493;2291;2051;4158;3325;1792;2381;738;2617;787;4678;4652;1393;624;1372;1973	-	Unconventional myosin-Ic OS=Homo sapiens OX=9606 GN=MYO1C PE=1 SV=4	1.03253e+07	154109
121_1	sp|O43795|MYO1B_HUMAN	121.658	NA	131902	AAHIFNEALVCHQIR;ALYPSSVGQPFQGAYLEINK;DQFTDQQK;EQLLQSNPVLEAFGNAK;GDFLFSSDHLIEMATK;GDPLGGVISNYLLEK;IFLLTNNNLLLADQK;IIIAEVVNK;IYEFTLQR;LEASELFK;LEDLATLIQK;LGNIEFKPESR;LKDAIEEK;MPSLSPIDK;NNDLLYR;NWPSRPYLFLDSTHK;SEVPLVDVTK;SLFPEGNPAK;SLPIYSPEK;SQIVIAAWYR;SSALVIQSYIR;VLYQVEGFVDK;VNGLDESK;VNGVDDAANFR;VSMSSQNDGFFAVHLK;VSTTLNVAQAYYAR;YMDIEFDFK;YNYLSLDSAK	1;1;1;1;1;1;1;1;1;1;1;1;1;1;1;1;1;1;1;1;1;1;1;1;1;1;1;1	28	35	0.2817	4316;5281;996;4500;4498;4499;4501;4431;4432;3598;4191;4193;947;1271;669;1635;1634;2320;2321;716;976;561;4504;1353;1226;1114;1963;2112;2350;392;1799;4327;3515;2043;1775	-	Unconventional myosin-Ib OS=Homo sapiens OX=9606 GN=MYO1B PE=1 SV=3	8.00453e+06	114350
239_1	sp|Q14126|DSG2_HUMAN	109.837	NA	122218	ATQFTGATGAIMTTETTK;AWITAPVALR;DNWISVDSVTSEIK;DTGEIYTTSVTLDR;EEHSSYTLTVEAR;EVDYEEMK;FLDDLGLK;GFTPIPGTIEMLHPWNNEGAPPEDK;GITEPPFGIFVFNK;GNNVEKPLELR;GQIIGNFQAFDEDTGLPAHAR;GSSSASIVK;IHSDLAEER;ILDVNDNIPVVENK;IVAISEDYPR;IVSLEPAYPPVFYLNK;LPDFESR;QAQVQIR;QESTSVLLQQSEK;SSVISIYVSESMDR;TLAEVCLGQK;VATPLPDPMASR;VIQPHGGGSNPLEGTQHLQDVPYVMVR;VLEGMVEENQVNVEVTR;VTQEIVTER;VVPSFLPVDQGGSLVGR;YKPTPIPIK	1;1;1;1;1;1;1;1;1;1;1;1;1;1;1;1;1;1;1;1;1;1;1;1;1;1;1	27	36	0.3184	4479;1409;3663;3582;3323;1220;609;6237;3548;2245;2244;5402;292;1270;3627;3630;1723;4490;395;311;3095;3017;3651;1521;2253;6430;6450;6449;4821;1286;1285;1293;4173;4174;1215;1214	-	Desmoglein-2 OS=Homo sapiens OX=9606 GN=DSG2 PE=1 SV=2	7.63302e+06	149667
72_1	sp|O94832|MYO1D_HUMAN	96.5183	NA	116129	DTLFQDFK;FVVDGDTPLIENGK;HIDYFNNQIIVDLVEQQHK;HQVEYLGLLENVR;IGELVGVLVNHFK;ILAAILHLGNLK;INDIIEVK;LMYNSSNPVLK;LNQPQPDFTK;LSITEVTK;NSMIALVDNLASK;RFEEALQTIFNR;RPLTAATLFK;SFHSFYQLLQGGSEQMLR;SIPASDLPQVR;SPQIFDDER;SSINDAAEFR;TLFTLEELR;VAAVEMLK;VIVQQPGER;VTDEMFLEALNSK;VVSIIAELLSTK;YMDINFDFK	1;1;1;1;1;1;1;1;1;1;1;1;1;1;1;1;1;1;1;1;1;1;1	23	26	0.2575	1009;3222;5551;3581;2876;2875;2279;709;2286;1845;490;2731;3336;3337;1517;5152;1823;1452;1451;1476;1542;446;1065;3272;2263;1974	-	Unconventional myosin-Id OS=Homo sapiens OX=9606 GN=MYO1D PE=1 SV=2	2.46439e+06	33302.5
5_6	sp|P04264|K2C1_HUMAN	84.8108	NA	65999	AEAESLYQSK;AQYEDIAQK;DVDGAYMTK;DYQELMNTK;FLEQQNQVLQTK;FSSCGGGGGSFGAGGGFGSR;GGGGGGYGSGGSSYGSGGGSYGSGGGGGGGR;IEISELNR;LNDLEDALQQAK;NKYEDEINK;NMQDMVEDYR;QISNLQQSISDAEQR;SGGGFSSGSAGIINYQR;SKAEAESLYQSK;SLDLDSIIAEVK;SLNNQFASFIDK;SLVNLGGSK;THNLEPYFESFINNLR;THNLEPYFESFINNLRR;TLLEGEESR;TNAENEFVTIK;WELLQQVDTSTR;YEDEINK	1;1;1;1;0;1;1;0;1;0;1;1;1;1;1;1;1;1;1;1;1;1;0	19	31	0.396	1558;1256;1026;948;1691;1614;3089;4287;5609;823;2592;1673;2358;2486;2414;2415;4148;4149;4089;3924;2517;2365;2694;2693;440;439;437;438;4889;5197;1111;2234;2235;3088;573	-	Keratin, type II cytoskeletal 1 OS=Homo sapiens OX=9606 GN=KRT1 PE=1 SV=6	1.52006e+07	434303
76_2	sp|P23246|SFPQ_HUMAN	79.6883	NA	76101.6	AELDDTPMR;ANLSLLR;AVVIVDDR;DKLESEMEDAYHEHQANLLR;EEEMMIR;FAQHGTFEYEYSQR;FATHAAALSVR;FGQGGAGPVGGQGPR;GMGPGTPAGYGR;ISDSEGFK;LESEMEDAYHEHQANLLR;LFVGNLPADITEDEFK;LFVGNLPADITEDEFKR;MEELHNQEMQK;MGGGGAMNMGDPYGSGGQK;MPGGPKPGGGPGLSTPGGHPKPPHR;QGPGPGGPK;QHHPPYHQQHHQGPPPGGPGGR;SPPPGMGLNQNR;YGEPGEVFINK	1;1;0;1;1;1;1;1;1;1;1;1;1;1;1;1;1;1;1;1	19	28	0.3352	1238;170;484;483;5714;5713;806;4278;4279;1632;1631;2522;2523;1597;468;5315;5316;4399;4828;2977;4423;4422;5615;187;5650;5651;2294;2293;2292;2174	-	Splicing factor, proline- and glutamine-rich OS=Homo sapiens OX=9606 GN=SFPQ PE=1 SV=2	1.0926e+07	341438
318_1	sp|P38646|GRP75_HUMAN	79.6078	NA	73634.8	AQFEGIVTDLIR;DAGQISGLNVLR;DDIENMVK;EQQIVIQSSGGLSK;ETAENYLGHTAK;LLGQFTLIGIPPAPR;LYSPSQIGAFVLMK;MKETAENYLGHTAK;NAVITVPAYFNDSQR;QAASSLQQASLK;QAVTNPNNTFYATK;SDIGEVILVGGMTR;STNGDTFLGGEDFDQALLR;TTPSVVAFTADGER;VEAVNMAEGIIHDTETK;VINEPTAAALAYGLDK;VLENAEGAR;VQQTVQDLFGR;YDDPEVQK	1;1;1;1;1;1;1;1;1;1;1;1;1;1;1;1;1;1;1	19	23	0.3505	2607;2127;855;3080;2493;3666;3578;3579;3724;4067;2075;3573;3036;4988;4986;4989;2989;4549;4548;3872;764;2325;927	-	Stress-70 protein, mitochondrial OS=Homo sapiens OX=9606 GN=HSPA9 PE=1 SV=2	3.09752e+06	72035.3
9_7	sp|P13645|K1C10_HUMAN	72.1177	NA	58791.7	AETECQNTEYQQLLDIK;ALEESNYELEGK;DAEAWFNEK;ELTTEIDNNIEQISSYK;GSLGGGFSSGGFSGGSFSR;HGNSHQGEPR;KDAEAWFNEK;LAADDFR;LASYLDK;LENEIQTYR;LKYENEVALR;NVSTGDVNVEMNAAPGVDLTQLLNNMR;QSLEASLAETEGR;QSVEADINGLR;SEITELR;SLLEGEGSSGGGGR;SQYEQLAEQNR;VLDELTLTK;VTMQNLNDR;YCVQLSQIQAQISALEEQLQQIR;YENEVALR	1;1;1;1;1;1;1;0;0;1;1;1;1;1;1;1;1;1;0;1;1	18	29	0.4144	5023;2687;2686;1475;4902;4901;4893;4894;4109;1518;2113;213;212;218;219;1744;1742;2102;6410;2725;1827;1919;1923;1933;355;2222;2221;2619;2620;2621;1098;1457;1453;6203;929	-	Keratin, type I cytoskeletal 10 OS=Homo sapiens OX=9606 GN=KRT10 PE=1 SV=6	2.82135e+07	1.00762e+06
5_5	sp|P35908|K22E_HUMAN	75.8834	NA	65393.2	AQYEEIAQR;DVDNAYMIK;DYQELMNVK;EEAEALYHSK;FLEQQNQVLQTK;GFSSGSAVVSGGSR;GGSGGGGSISGGGYGSGGGSGGR;GGSISGGGYGSGGGK;GSSSGGGYSSGSSSYGSGGR;HGGGGGGFGGGGFGSR;IEISELNR;KYEDEINK;NLDLDSIIAEVK;NVQDAIADAEQR;SKEEAEALYHSK;SLVGLGGTK;TAAENDFVTLK;TSQNSELNNMQDLVEDYK;TSQNSELNNMQDLVEDYKK;VDLLNQEIEFLK;VLYDAEISQIHQSVTDTNVILSMDNSR;YEDEINK	0;1;1;1;0;1;1;1;1;1;0;1;0;1;1;1;1;1;1;1;1;0	17	21	0.4022	1459;1460;1341;1686;1786;1785;3089;2185;4223;1892;4216;2435;2436;823;1129;2481;2478;2728;2729;282;1977;5104;5151;5423;3021;6522;573	-	Keratin, type II cytoskeletal 2 epidermal OS=Homo sapiens OX=9606 GN=KRT2 PE=1 SV=2	4.47895e+06	106642
9_6	sp|P35527|K1C9_HUMAN	68.2447	NA	62026.8	DQIVDLTVGNNK;EIETYHNLLEGGQEDFESSGAGK;FEMEQNLR;FSSSSGYGGGSSR;GGSGGSHGGGSGFGGESGGSYGGGEEASGSGGGYGGGSGK;GGSGGSYGGGGSGGGYGGGSGSR;HGVQELEIELQSQLSK;IQDWYDK;LASYLDK;MTLDDFR;NYSPYYNTIDDLK;QEYEQLIAK;QGVDADINGLR;QVLDNLTMEK;SGGGGGGGLGSGGSIR;TLLDIDNTR;VQALEEANNDLENK	1;1;1;1;1;1;1;1;0;1;1;1;1;1;1;1;1	16	21	0.382	2412;5813;1329;2103;6591;6592;4364;4458;800;218;219;515;514;3707;1541;1692;1700;1699;1959;1865;2080;1229;3644	-	Keratin, type I cytoskeletal 9 OS=Homo sapiens OX=9606 GN=KRT9 PE=1 SV=3	4.74389e+06	158130
149_1	sp|P14923|PLAK_HUMAN	69.3646	NA	81692.7	AAMIVNQLSK;ALMGSPQLVAAVVR;ATIGLIR;EAADAIDAEGASAPLMELLHSR;EGLLAIFK;HVAAGTQQPYTDGVR;LAEPSQLLK;LLNDEDPVVVTK;LLNQPNQWPLVK;NLALCPANHAPLQEAAVIPR;NLSDVATK;QEGLESVLK;SAIVHLINYQDDAELATR;TLVTQNSGVEALIHAILR;TMQNTSDLDTAR;VSVELTNSLFK	1;1;1;1;1;1;1;1;1;1;1;1;1;1;1;1	16	20	0.2752	1371;2893;83;5441;5442;491;3686;3687;945;2527;2985;5204;356;970;4946;4948;4947;4737;2627;2111	-	Junction plakoglobin OS=Homo sapiens OX=9606 GN=JUP PE=1 SV=3	2.70538e+06	61486
89_3	sp|P11021|BIP_HUMAN	59.4529	NA	72288.4	DAGTIAGLNVMR;DNHLLGTFDLTGIPPAPR;ELEEIVQPIISK;FEELNMDLFR;IINEPTAAAIAYGLDK;ITITNDQNR;ITPSYVAFTPEGER;LTPEEIER;NELESYAYSLK;NQLTSNPENTVFDAK;SDIDEIVLVGGSTR;SQIFSTASDNQPTVTIK;TKPYIQVDIGGGQTK;TWNDPSVQQDIK;VEIIANDQGNR;VTHAVVTVPAYFNDAQR;VYEGERPLTK	1;1;1;1;0;1;1;1;1;1;1;1;1;1;0;1;1	15	16	0.3379	2089;4734;2752;2477;3928;1283;3559;882;2416;4002;3020;4456;3704;2904;2060;4608;1872;1871	-	Endoplasmic reticulum chaperone BiP OS=Homo sapiens OX=9606 GN=HSPA5 PE=1 SV=2	3.96833e+06	101752
5_4	sp|P05787|K2C8_HUMAN	63.6853	NA	53671.1	AEAESMYQIK;AQYEDIANR;ASLEAAIADAEQR;DVDEAYMNK;ELQSQISDTSVVLSMDNSR;EYQELMNVK;LEAELGNMQGLVEDFK;LEGLTDEINFLR;LQAEIEGLK;LSELEAALQR;LVSESSDVLPK;NKYEDEINK;QLYEEEIR;SLDMDSIIAEVK;SNMDNMFESYINNLR;TEMENEFVLIK;WSLLQQQK;YEDEINK	1;1;1;1;1;0;1;1;1;1;1;0;1;1;1;1;1;0	15	17	0.3934	1836;1311;2535;1422;5100;1759;4401;2842;955;1571;1778;1673;1313;1314;1315;2501;4576;2630;1094;573	-	Keratin, type II cytoskeletal 8 OS=Homo sapiens OX=9606 GN=KRT8 PE=1 SV=7	2.10298e+06	65718.2
76_1	sp|Q15233|NONO_HUMAN	52.1058	NA	54197.3	AAPGAEFAPNK;AAPGAEFAPNKR;AGEVFIHK;AVVIVDDR;DKGFGFIR;FACHSASLTVR;FAQPGSFEYEYAMR;FGQAATMEGIGAIGGTPPAFNR;GTFPDAR;HEHQVMLMR;LFVGNLPPDITEEEMR;MGQMAMGGAMGINNR;RMEELHNQEVQK;TLAEIAK;VELDNMPLR	1;1;1;0;1;1;1;1;1;1;1;1;1;1;1	14	28	0.3355	1277;2064;2063;535;484;483;683;2151;2152;4131;5276;5275;5277;117;118;1991;4564;4565;4563;4560;4561;4559;3695;3696;3512;87;1432;1430;1431;1433	-	Non-POU domain-containing octamer-binding protein OS=Homo sapiens OX=9606 GN=NONO PE=1 SV=4	5.08802e+06	203521
20_2	sp|P07948|LYN_HUMAN	55.8635	NA	58536.8	DAWEIPR;DFDPVHGDVIK;DSLSDDGVDLK;EEPIYIITEYMAK;EGFIPSNYVAK;GSFSLSVR;GSLLDFLK;IADFGLAR;LNTLETEEWFFK;QLLAPGNSAGAFLIR;QQRPVPESQLLPGQR;SLDNGGYYISPR;TLKPGTMSVQAFLEEANLMK;TNADVMTALSQGYR;VIEDNEYTAR;VLEEHGEWWK	0;1;1;1;1;1;0;0;1;1;1;1;1;1;1;1	13	14	0.3613	482;2123;1726;3742;2050;372;500;393;3513;3378;4201;2521;2530;5385;3444;1981;2402	-	Tyrosine-protein kinase Lyn OS=Homo sapiens OX=9606 GN=LYN PE=1 SV=3	3.04302e+06	92212.8
56_1	sp|P19338|NUCL_HUMAN	50.5984	NA	76568.4	ALELTGLK;ALVATPGK;EAMEDGEIDGNK;ESFDGSVR;EVFEDAAEIR;FGYVDFESAEDLEK;GFGFVDFNSEEDAK;GIAYIEFK;GLSEDTTEETLK;NDLAVVDVR;SISLYYTGEK;VAVATPAK;VTQDELK	1;1;1;1;1;1;1;1;1;1;1;1;1	13	14	0.1803	345;104;2461;511;1800;3882;3527;691;2453;2452;954;1713;103;283	-	Nucleolin OS=Homo sapiens OX=9606 GN=NCL PE=1 SV=3	2.86987e+06	62388.5
210_1	sp|P13639|EF2_HUMAN	50.8944	NA	95276.9	EDLYLKPIQR;EGIPALDNFLDK;FSVSPVVR;GEGQLGPAER;GGGQIIPTAR;GVQYLNEIK;IMGPNYTPGK;NMSVIAHVDHGK;QFAEMYVAK;SDPVVSYR;TGTITTFEHAHNMR;VFSGLVSTGLK;VNFTVDQIR	1;1;1;1;1;1;1;1;1;1;1;1;1	13	13	0.1538	2272;2485;489;1011;809;1242;1387;2464;1427;616;3800;1467;1377	-	Elongation factor 2 OS=Homo sapiens OX=9606 GN=EEF2 PE=1 SV=4	1.62083e+06	31169.9
170_1	sp|Q9UM54|MYO6_HUMAN	55.7992	NA	149596	FNEVVSVLK;IGLDDEEK;IVEANPLLEAFGNAK;LHLSSPDNFR;LQQFFNER;LVGILDILDEENR;MSQSIIVSGESGAGK;QKEEESQQQAVLEQER;SLGTRPPHVFAIADK;SSVVGGFVSHYLLEK;TQLNLLLDK;TVYSHLFDHVVNR;YLTESYGTGQDIDDR	1;1;1;1;1;1;1;1;1;1;1;1;1	13	14	0.1244	1119;598;3638;3637;1837;1323;3206;3056;4815;3725;3761;1219;3646;4197	-	Unconventional myosin-VI OS=Homo sapiens OX=9606 GN=MYO6 PE=1 SV=4	779378	9742.22
222_1	sp|P06576|ATPB_HUMAN	51.902	NA	56524.6	AIAELGIYPAVDPLDSTSR;EGNDLYHEMIESGVINLK;FLSQPFQVAEVFTGHMGK;FTQAGSEVSALLGR;IMNVIGEPIDER;IPVGPETLGR;LVLEVAQHLGESTVR;TIAMDGTEGLVR;TVLIMELINNVAK;VALTGLTVAEYFR;VLDSGAPIK;VVDLLAPYAK	1;1;1;1;1;1;1;1;1;1;1;1	12	14	0.3081	4876;5015;5016;4966;2923;2766;1130;3893;2282;3081;3014;2950;528;1362	-	ATP synthase subunit beta, mitochondrial OS=Homo sapiens OX=9606 GN=ATP5F1B PE=1 SV=3	5.56351e+06	185450
65_1	sp|Q6YHK3|CD109_HUMAN	50.5877	NA	161587	AEQEGGMQFWVSSESK;ALSEFAALMNTER;EALNMLTWR;ELSYMVVSR;FLIDTHNR;IPVQLVFK;ISVTQPDSIVGIVAVDK;IVTLFSDFKPYK;LSDSWQPR;NSLGGFASTQDTTVALK;TNIQVTVTGPSSPSPVK;VGSPFELVVSGNK	1;1;1;1;1;1;1;1;1;1;1;1	12	12	0.1017	4416;3066;1661;1417;1029;711;4222;3012;893;4117;4135;2490	-	CD109 antigen OS=Homo sapiens OX=9606 GN=CD109 PE=1 SV=2	3.97953e+06	54514.1
62_2	sp|P08238|HS90B_HUMAN	51.1598	NA	83212.1	ADLINNLGTIAK;ALLFIPR;APFDLFENK;EGLELPEDEEEK;ELISNASDALDK;EQVANSAFVER;HFSVEGQLEFR;HLEINPDHPIVETLR;HSQFIGYPITLYLEK;IDIIPNPQER;IEDVGSDEEDDSGK;KHLEINPDHPIVETLR;LGIHEDSTNR;SIYYITGESK;SLTNDWEDHLAVK;VILHLK;YESLTDPSK;YHTSQSGDEMTSLSEYVSR;YIDQEELNK	0;1;1;0;1;1;0;1;1;1;1;1;1;1;0;0;0;1;0	12	12	0.2831	2128;275;1316;2821;2275;2158;2553;4330;4402;1884;3176;4677;1615;1712;3376;3377;52;1132;5304;1671	-	Heat shock protein HSP 90-beta OS=Homo sapiens OX=9606 GN=HSP90AB1 PE=1 SV=4	3.85294e+06	96323.4
256_1	sp|Q92900|RENT1_HUMAN	52.5233	NA	124267	AGAKPDQIGIITPYEGQR;AGLSQSLFER;DETGELSSADEK;EAIDSPVSFLALHNQIR;ESQTQDNITVR;FMTTAMYDAR;FTAQGLPDLNHSQVYAVK;GNTSGSHIVNHLVR;IPSEQEQLR;LVVLGIRPIR;NMDSMPELQK;QITAQQINK	1;1;1;1;1;1;1;1;1;1;1;1	12	12	0.1311	4693;1461;2284;4672;2323;2116;4875;3149;1418;1596;2047;1146	-	Regulator of nonsense transcripts 1 OS=Homo sapiens OX=9606 GN=UPF1 PE=1 SV=2	2.23244e+06	36597.3
293_1	sp|Q9UHB6|LIMA1_HUMAN	49.9966	NA	85173.4	ADHPPAEVTSHAASGAK;ELSVEEQIK;GNYDEGFGHRPHK;GWSMSEQSEESVGGR;IAWPPPTELGSSGSALEEGIK;LSLGTYASLHGR;NLELPR;QSSSTNYTNELK;SNTENLSQHFR;SPPEALVQGR;SRPFTVAASFQSTSVK;VGVLAASMEAK	1;1;1;1;1;1;1;1;1;1;1;1	12	12	0.2016	3870;1284;3274;3858;5144;2271;81;2647;2488;1188;4137;1375	-	LIM domain and actin-binding protein 1 OS=Homo sapiens OX=9606 GN=LIMA1 PE=1 SV=1	2.03891e+06	35770.3
330_1	sp|Q8WWM7|ATX2L_HUMAN	53.5647	NA	113304	DKFTDSAIAMNSK;EIESSPQYR;FELAVDAVHR;FNEENYGVK;GAEGILAPQPPPPQQHQERPGAAAIGSAR;GEDKDEGPVAEQVK;ISLAPTDVK;REDIVDTMVFKPSDVMLVHFR;TLEPQELAR;TLSSPSNRPSGETSVPPPPAVGR;TTYDSSLSSYTVPLEK;VPGLQNEQK	1;1;1;1;1;1;1;1;1;1;1;1	12	14	0.1591	2963;1469;1690;1415;6406;6408;3215;3214;708;5870;1210;5456;4354;1004	-	Ataxin-2-like protein OS=Homo sapiens OX=9606 GN=ATXN2L PE=1 SV=2	1.94162e+06	46229.1
252_1	sp|Q00610|CLH1_HUMAN	49.5463	NA	191493	ISGETIFVTAPHEATAGIIGVNR;IYIDSNNNPER;LHIIEVGTPPTGNQPFPK;LLLPWLEAR;LLYNNVSNFGR;NLQNLLILTAIK;NNLAGAEELFAR;NNRPSEGPLQTR;VANVELYYR;VMEYINR;VVGAMQLYSVDR;WLLLTGISAQQNR	1;1;1;1;1;1;1;1;1;1;1;1	12	14	0.089	5552;2496;2495;4772;1484;2349;2572;2370;2635;2632;1562;686;2568;3212	-	Clathrin heavy chain 1 OS=Homo sapiens OX=9606 GN=CLTC PE=1 SV=5	837824	8819.2
181_1	sp|Q16643|DREB_HUMAN	45.9744	NA	71385.4	EDENAEPVGTTYQK;EQFWEQAK;EQQIEEHR;KSESEVEEAAAIIAQRPDNPR;LAASGEGGLQELSGHFENQK;LREDENAEPVGTTYQK;MAPTPIPTR;QQTLEAEEAK;SESEVEEAAAIIAQRPDNPR;SPSDSSTASTPVAEQIER;YVLINWVGEDVPDAR	1;1;1;1;1;1;1;1;1;1;1	11	14	0.1926	3618;1254;1268;5487;5488;5007;5006;4487;949;1647;5280;5279;4507;4236	-	Drebrin OS=Homo sapiens OX=9606 GN=DBN1 PE=1 SV=4	3.75165e+06	150066
60_2	sp|P68363|TBA1B_HUMAN	44.5286	NA	50119.6	AVFVDLEPTVIDEVR;DVNAAIATIK;EDMAALEK;EIIDLVLDR;FDLMYAK;GHYTIGK;IHFPLATYAPVISAEK;LISQIVSSITASLR;NLDIERPTYTNLNR;SIQFVDWCPTGFK;TIGGGDDSFNTFFSETGAGK;VGINYQPPTVVPGGDLAK	1;1;1;1;1;1;1;0;1;1;1;1	11	12	0.3348	4094;1030;615;1347;544;148;4270;3144;4152;4153;3633;4911;4430	-	Tubulin alpha-1B chain OS=Homo sapiens OX=9606 GN=TUBA1B PE=1 SV=1	2.79476e+06	127035
175_1	sp|P10809|CH60_HUMAN	44.9312	NA	61016.4	ALMLQGVDLLADAVAVTMGPK;EIGNIISDAMK;GANPVEIR;IPAMTIAK;ISSIQSIVPALEIANAHR;LSDGVAVLK;TLNDELEIIEGMK;TVIIEQSWGSPK;VGEVIVTK;VGLQVVAVK;VTDALNATR	1;1;1;1;1;1;1;1;1;1;1	11	11	0.2199	5161;1958;377;388;4705;542;3316;2537;346;580;778	-	60 kDa heat shock protein, mitochondrial OS=Homo sapiens OX=9606 GN=HSPD1 PE=1 SV=2	2.28699e+06	63527.6
48_1	sp|P62701|RS4X_HUMAN	42.1801	NA	29579.1	DANGNSFATR;ERHPGSFDVVHVK;GIPHLVTHDAR;GNKPWISLPR;HPGSFDVVHVK;HWMLDK;IGVITNR;LSNIFVIGK;TDITYPAGFMDVISIDK;TGENFR;YPDPLIK	1;1;1;1;1;1;1;1;1;1;1	11	14	0.365	1187;3236;3234;2009;2010;1753;2039;347;142;908;4650;53;348;349	-	40S ribosomal protein S4, X isoform OS=Homo sapiens OX=9606 GN=RPS4X PE=1 SV=2	1.82116e+06	91058.2
246_1	sp|P14618|KPYM_HUMAN	46.9121	NA	57900	GADFLVTEVENGGSLGSK;GDLGIEIPAEK;GDYPLEAVR;GSGTAEVELK;GVNLPGAAVDLPAVSEK;ITLDNAYMEK;KGDVVIVLTGWRPGSGFTNTMR;LAPITSDPTEATAVGAVEASFK;LDIDSPPITAR;LNFSHGTHEYHAETIK;TATESFASDPILYRPVAVALDTK	1;1;1;1;1;1;1;1;1;1;1	11	13	0.3183	4325;4320;1616;1047;906;3833;1995;5659;5253;1895;4596;4595;5753	-	Pyruvate kinase PKM OS=Homo sapiens OX=9606 GN=PKM PE=1 SV=4	1.44736e+06	40204.6
62_1	sp|P07900|HS90A_HUMAN	45.8508	NA	84606.7	ADLINNLGTIAK;APFDLFENR;EGLELPEDEEEK;ELHINLIPNK;ELISNSSDALDK;FYEQFSK;HFSVEGQLEFR;HSQFIGYPITLFVEK;KHLEINPDHSIIETLR;LGIHEDSQNR;NPDDITNEEYGEFYK;SLTNDWEDHLAVK;TLTIVDTGIGMTK;TLVSVTK;VILHLK;YESLTDPSK;YIDQEELNK;YYTSASGDEMVSLK	0;1;0;1;1;1;0;1;1;1;1;0;1;1;0;0;0;1	11	18	0.2732	2128;1470;2821;1867;1866;2332;2331;2334;724;2553;4318;4317;4698;1755;4442;3376;3377;2624;2623;2625;90;52;1132;1671;3550;3551	-	Heat shock protein HSP 90-alpha OS=Homo sapiens OX=9606 GN=HSP90AA1 PE=1 SV=5	1.11932e+06	28700.6
84_1	sp|P19474|RO52_HUMAN	41.3118	NA	54135.1	DHAMVPLEEAAQEYQEK;DLDITSPELR;HYWEVDVTGK;IHAEFVQQK;LAQQSQALQELISELDR;LGDTQQSIPGNEER;LQVALGELR;NFLVEEEQR;QLANMVNNLK;SVCHVPGLK	1;1;1;1;1;1;1;1;1;1	10	12	0.24	4907;1703;2087;1419;4759;3454;3455;946;1728;1718;1715;936	-	E3 ubiquitin-protein ligase TRIM21 OS=Homo sapiens OX=9606 GN=TRIM21 PE=1 SV=1	3.35236e+06	111745
297_1	sp|P23396|RS3_HUMAN	40.7453	NA	26671.4	AELNEFLTR;DEILPTTPISEQK;ELAEDGYSGVEVR;ELTAVVQK;FGFPEGSVELYAEK;FVADGIFK;GGKPEPPAMPQPVPTA;IMLPWDPTGK;QGVLGIK;TEIIILATR	1;1;1;1;1;1;1;1;1;1	10	10	0.4403	1383;3070;2863;486;3591;512;3656;1777;36;1091	-	40S ribosomal protein S3 OS=Homo sapiens OX=9606 GN=RPS3 PE=1 SV=2	1.73539e+06	91336.3
102_2	sp|P11940|PABP1_HUMAN	41.387	NA	70625.9	ALDTMNFDVIK;EFSPFGTITSAK;FGPALSVK;FSPAGPILSIR;GFGFVSFER;GYGFVHFETQEAAER;IVATKPLYVALAQR;MNGMLLNDR;NFGEDMDDER;QAHLTNQYMQR;SLGYAYVNFQQPADAER;VDEAVAVLQAHQAK;YQGVNLYVK	0;1;1;1;1;1;1;0;1;1;0;1;1	10	11	0.2358	2287;2303;244;1695;1152;4217;3447;1400;1398;1399;1401;2129;2779;2780;4726;3103;1339	-	Polyadenylate-binding protein 1 OS=Homo sapiens OX=9606 GN=PABPC1 PE=1 SV=2	988199	26005.2
54_1	sp|P02768|ALBU_HUMAN	34.0992	NA	69321.5	ALVLIAFAQYLQQCPFEDHVK;FQNALLVR;KVPQVSTPTLVEVSR;LVNEVTEFAK;LVTDLTK;RHPDYSVVLLLR;TYETTLEK;VFDEFKPLVEEPQNLIK;VPQVSTPTLVEVSR	1;1;1;1;1;1;1;1;1	9	17	0.1609	5795;780;3850;3852;3851;1665;1664;178;177;176;3063;874;4975;3270;3268;3265;3266	-	Serum albumin OS=Homo sapiens OX=9606 GN=ALB PE=1 SV=2	6.51746e+06	155178
104_1	sp|P68104|EF1A1_HUMAN	37.963	NA	50109.1	EHALLAYTLGVK;EVSTYIK;IGGIGTVPVGR;LPLQDVYK;QLIVGVNK;QTVAVGVIK;STTTGHLIYK;THINIVVIGHVDSGK;YYVTIIDAPGHR	1;1;1;1;1;1;1;1;1	9	12	0.1991	2407;2406;305;1067;836;421;588;1535;1534;3652;2776;2775	sp|Q5VTE0|EF1A3_HUMAN	Elongation factor 1-alpha 1 OS=Homo sapiens OX=9606 GN=EEF1A1 PE=1 SV=1	5.56379e+06	241904
59_1	sp|Q06830|PRDX1_HUMAN	33.907	NA	22096.3	ADEGISFR;ATAVMPDGQFK;DISLSDYK;GLFIIDDK;LVQAFQFTDK;QGGLGPMNIPLVSDPK;QITVNDLPVGR;SVDETLR;TIAQDYGVLK	1;1;1;1;1;1;1;1;1	9	10	0.4472	502;1815;687;608;1889;3842;3843;1988;245;1466	-	Peroxiredoxin-1 OS=Homo sapiens OX=9606 GN=PRDX1 PE=1 SV=1	1.4567e+06	104050
135_1	sp|P06733|ENOA_HUMAN	35.1716	NA	47139.3	AAVPSGASTGIYEALELR;EGLELLK;IEEELGSK;IGAEVYHNLK;LAMQEFMILPVGAANFR;LMIEMDGTENK;LNVTEQEK;VVIGMDVAASEFFR;YISPDQLADLYK	1;1;1;1;1;1;1;1;1	9	9	0.2419	4394;200;550;1629;4747;2400;777;3514;2880	-	Alpha-enolase OS=Homo sapiens OX=9606 GN=ENO1 PE=1 SV=2	857605	29572.6
158_1	sp|P62879|GBB2_HUMAN	32.0977	NA	37307.1	ACGDSTLTQITAGLDPVGR;AGVLAGHDNR;IYAMHWGTDSR;LIIWDSYTTNK;LLVSASQDGK;QEAEQLR;TFVSGACDASIK;VHAIPLR	1;1;1;1;1;1;1;1	8	13	0.2559	4731;997;2499;2500;2564;2565;2570;1039;1038;430;2193;2192;206	-	Guanine nucleotide-binding protein G(I)/G(S)/G(T) subunit beta-2 OS=Homo sapiens OX=9606 GN=GNB2 PE=1 SV=3	6.96934e+06	536103
20_1	sp|P07947|YES_HUMAN	28.4727	NA	60762.5	AQFDTLQK;DAWEIPR;EVLEQVER;GSLLDFLK;IADFGLAR;LDNGGYYITTR;LIEDNEYTAR;LLLNPGNQR;TLKPGTMMPEAFLQEAQIMK;TTEDLSFK;WTAPEAALYGR	1;0;1;0;0;1;1;1;1;1;1	8	10	0.1989	733;482;958;500;393;2260;2264;2044;1059;1060;5494;688;2098	-	Tyrosine-protein kinase Yes OS=Homo sapiens OX=9606 GN=YES1 PE=1 SV=3	1.96597e+06	70213.2
152_1	sp|P07355|ANXA2_HUMAN	35.7098	NA	38579.8	AEDGSVIDYELIDQDAR;DALNIETAIK;DIISDTSGDFR;GVDEVTIVNILTNR;QDIAFAYQR;SLYYYIQQDTK;SYSPYDMLESIR;TPAQYDASELK	1;1;1;1;1;1;1;1	8	8	0.2802	4667;1357;2052;3446;1490;2854;3091;2040	-	Annexin A2 OS=Homo sapiens OX=9606 GN=ANXA2 PE=1 SV=2	1.69473e+06	70613.6
278_1	sp|P09211|GSTP1_HUMAN	35.7098	NA	23341	AFLASPEYVNLPINGNGK;ALPGQLKPFETLLSQNQGGK;DQQEAALVDMVNDGVEDLR;EEVVTVETWQEGSLK;FQDGDLTLYQSNTILR;MLLADQGQSWK;PPYTVVYFPVR;TLGLYGK	1;1;1;1;1;1;1;1	8	9	0.5571	4660;5103;5102;5129;4202;4597;2339;2507;99	-	Glutathione S-transferase P OS=Homo sapiens OX=9606 GN=GSTP1 PE=1 SV=2	1.3943e+06	126754
34_2	sp|P04406|G3P_HUMAN	30.7228	NA	36030.4	GALQNIIPASTGAAK;LISWYDNEFGYSNR;LTGMAFR;LVINGNPITIFQER;VGVNGFGR;VIHDNFGIVEGLMTTVHAITATQK;VIISAPSADAPMFVMGVNHEK;VIPELNGK;VVDLMAHMASK	1;1;0;1;1;1;1;1;1	8	9	0.3642	2805;4281;222;3737;207;208;5932;5361;418;2088	-	Glyceraldehyde-3-phosphate dehydrogenase OS=Homo sapiens OX=9606 GN=GAPDH PE=1 SV=3	1.05693e+06	52846.5
89_2	sp|P11142|HSP7C_HUMAN	35.7098	NA	70854.2	DAGTIAGLNVLR;FEELNADLFR;GTLDPVEK;IINEPTAAAIAYGLDK;MVNHFIAEFK;NQVAMNPTNTVFDAK;SQIHDIVLVGGSTR;STAGDTHLGGEDFDNR;TTPSYVAFTDTER;TVTNAVVTVPAYFNDSQR;VEIIANDQGNR	1;1;1;0;1;1;1;1;0;1;0	8	9	0.2214	1909;2179;384;3928;2173;3957;3118;4039;4040;3142;4865;2060	-	Heat shock cognate 71 kDa protein OS=Homo sapiens OX=9606 GN=HSPA8 PE=1 SV=1	999303	27008.2
169_1	sp|P25705|ATPA_HUMAN	34.0471	NA	59713.6	AVDSLVPIGR;EAYPGDVFYLHSR;FENAFLSHVVSQHQALLGTIR;HALIIYDDLSK;ILGADTSVDLEETGR;LELAQYR;TGTAEMSSILEER;VVDALGNAIDGK	1;1;1;1;1;1;1;1	8	8	0.1844	1069;3502;5573;2314;3604;498;2948;1771	-	ATP synthase subunit alpha, mitochondrial OS=Homo sapiens OX=9606 GN=ATP5F1A PE=1 SV=1	920645	25573.5
292_1	sp|P36578|RL4_HUMAN	32.1842	NA	47667.4	APIRPDIVNFVHTNLR;EAVLLLK;LDELYGTWR;MINTDLSR;NIPGITLLNVSK;NVTLPAVFK;QPYAVSELAGHQTSAESWGTGR;SNYNLPMHK	1;1;1;1;1;1;1;1	8	10	0.2155	4513;4512;166;1674;790;2247;898;5524;1526;1525	-	60S ribosomal protein L4 OS=Homo sapiens OX=9606 GN=RPL4 PE=1 SV=5	888188	29606.3
172_3	sp|P09651|ROA1_HUMAN	32.0371	NA	38723	DYFEQYGK;EDSQRPGAHLTVK;EDTEEHHLR;GFAFVTFDDHDSVDK;GFAFVTFDDHDSVDKIVIQK;IEVIEIMTDR;IFVGGIK;LFIGGLSFETTDESLR;NQGGYGGSSSSSSYGSGR;SSGPYGGGGQYFAKPR	1;1;0;1;1;1;0;1;1;1	8	11	0.3145	1170;2935;2934;1741;1740;4088;5439;2100;68;4341;4342;4343;4057;3790	-	Heterogeneous nuclear ribonucleoprotein A1 OS=Homo sapiens OX=9606 GN=HNRNPA1 PE=1 SV=5	730159	38429.4
165_1	sp|Q08211|DHX9_HUMAN	33.3049	NA	140869	DVVQAYPEVR;ELDALDANDELTPLGR;LAQFEPSQR;LNQYFQK;LSMSQLNEK;QPAIISQLDPVNER;VFDPVPVGVTK;YPSPFFVFGEK	1;1;1;1;1;1;1;1	8	8	0.0685	1783;4224;1291;690;1257;3616;1694;2423	-	ATP-dependent RNA helicase A OS=Homo sapiens OX=9606 GN=DHX9 PE=1 SV=4	705587	9665.58
108_1	sp|O14974|MYPT1_HUMAN	33.5683	NA	115211	AQLHDTNMELTDLK;ISEMEEELK;LAYVAPTIPR;QGVDIEAAR;SGSYSYLEER;SPLIESTANMDNNQSQK;STQGVTLTDLQEAEK;TYDETYQR	1;1;1;1;1;1;1;1	8	8	0.0893	3866;1548;1423;763;1862;4627;3752;1289	-	Protein phosphatase 1 regulatory subunit 12A OS=Homo sapiens OX=9606 GN=PPP1R12A PE=1 SV=1	426310	8043.58
188_1	sp|P26196|DDX6_HUMAN	32.3843	NA	54382.3	GPVKPTGGPGGGGTQTQQQMNQLK;GVTQYYAYVTER;QILLYSATFPLSVQK;SGAYLIPLLER;SIEEQLGTEIKPIPSNIDK;SLYVAEYHSEPVEDEKP;VDHVQMIVLDEADK;VMATTGGTNLR	1;1;1;1;1;1;1;1	8	8	0.2547	5604;2983;4114;2077;5072;4881;3789;1598	-	Probable ATP-dependent RNA helicase DDX6 OS=Homo sapiens OX=9606 GN=DDX6 PE=1 SV=2	417278	14388.9
272_1	sp|Q69YQ0|CYTSA_HUMAN	34.1223	NA	124525	AALAATLEEYK;ATVASDQIEMNR;ETIFELEDEVEQHR;LHDNLIISDLENTVK;QIEDLNMTLEK;SDIQDLLESVR;TPPAAAVSPMQR;YMELEQR	1;1;1;1;1;1;1;1	8	8	0.0833	1810;2562;4308;4164;2557;2270;2124;873	-	Cytospin-A OS=Homo sapiens OX=9606 GN=SPECC1L PE=1 SV=2	348480	5050.44
43_2	sp|P60709|ACTB_HUMAN	31.2461	NA	41709.7	AGFAGDDAPR;AVFPSIVGRPR;DLTDYLMK;DLYANTVLSGGTTMYPGIADR;DSYVGDEAQSK;DSYVGDEAQSKR;EITALAPSTMK;GYSFTTTAER;HQGVMVGMGQK;IWHHTFYNELR;KDLYANTVLSGGTTMYPGIADR;QEYDESGPSIVHR;SYELPDGQVITIGNER;TTGIVMDSGDGVTHTVPIYEGYALPHAILR;VAPEEHPVLLTEAPLNPK;YPIEHGIVTNWDDMEK	0;0;0;1;0;0;0;1;0;0;1;1;0;1;1;1	7	19	0.5307	838;839;1903;1904;1017;942;1018;1019;5366;5368;5365;5367;1899;1900;2574;2573;2575;1796;1795;1797;1580;1579;1843;1939;1769;1844;3288;3290;3287;3297;3298;3299;3289;5562;5561;3296;3207;3294;3295;3208;4356;4357;4359;4366;4355;4361;4358;4360;6580;6581;4801;4797;4798;4825	sp|P63261|ACTG_HUMAN	Actin, cytoplasmic 1 OS=Homo sapiens OX=9606 GN=ACTB PE=1 SV=1	4.00774e+07	1.74249e+06
166_1	sp|Q14444|CAPR1_HUMAN	27.8104	NA	78318	LDDYQER;LNQDQLDAVSK;QFMAETQFTSGEK;QILGVIDK;SFMALSQDIQK;TVLELQYVLDK;YQEVTNNLEFAK	1;1;1;1;1;1;1	7	7	0.103	675;2070;3308;479;2295;2442;3000	-	Caprin-1 OS=Homo sapiens OX=9606 GN=CAPRIN1 PE=1 SV=2	1.9059e+06	82865
337_1	sp|P46781|RS9_HUMAN	25.6654	NA	22577.6	ELLTLDEK;IGVLDEGK;LDYILGLK;LFEGNALLR;LIGEYGLR;LQTQVFK;QVVNIPSFIVR	1;1;1;1;1;1;1	7	7	0.3041	779;279;652;1105;610;399;2257	-	40S ribosomal protein S9 OS=Homo sapiens OX=9606 GN=RPS9 PE=1 SV=3	1.84839e+06	132028
172_2	sp|P22626|ROA2_HUMAN	26.5566	NA	37406.7	DYFEEYGK;EDTEEHHLR;GGGGNFGPGPGSNFR;GGNFGFGDSR;IDTIEIITDR;LFIGGLSFETTEESLR;TLETVPLER;YHTINGHNAEVR	1;0;1;1;1;1;1;1	7	8	0.2521	1176;1741;1740;2671;1008;1853;4378;1217;2802;2801	-	Heterogeneous nuclear ribonucleoproteins A2/B1 OS=Homo sapiens OX=9606 GN=HNRNPA2B1 PE=1 SV=2	1.76336e+06	92808.6
167_1	sp|Q5JWF2|GNAS1_HUMAN	26.4853	NA	110956	ALWEDEGVR;IEDYFPEFAR;LQEALNLFK;QADYVPSDQDLLR;QDLLAEK;TISVILFLNK;YTTPEDATPEPGEDPR	1;1;1;1;1;1;1	7	7	0.0714	1282;2310;1296;3310;234;1655;4309	sp|P63092|GNAS2_HUMAN	Guanine nucleotide-binding protein G(s) subunit alpha isoforms XLas OS=Homo sapiens OX=9606 GN=GNAS PE=1 SV=2	1.65118e+06	47176.6
46_1	sp|Q07955|SRSF1_HUMAN	31.2461	NA	27727.8	DAEDAVYGR;DGTGVVEFVR;DGYDYDGYR;DIEDVFYK;GGPPFAFVEFEDPR;IYVGNLPPDIR;SHEGETAYIR	1;1;1;1;1;1;1	7	8	0.2863	933;1303;1547;1078;3542;2197;2196;1721	-	Serine/arginine-rich splicing factor 1 OS=Homo sapiens OX=9606 GN=SRSF1 PE=1 SV=2	1.2876e+06	85840.1
261_1	sp|P18124|RL7_HUMAN	27.9199	NA	29207.2	AGNFYVPAEPK;EANNFLWPFK;IALTDNALIAR;IVEPYIAWGYPNLK;QIFNGTFVK;SVNELIYK;TTHFVEGGDAGNR	1;1;1;1;1;1;1	7	9	0.3065	1877;2233;1767;3944;1198;1189;791;2601;2600	-	60S ribosomal protein L7 OS=Homo sapiens OX=9606 GN=RPL7 PE=1 SV=1	1.23233e+06	77020.7
340_1	sp|Q02878|RL6_HUMAN	28.9972	NA	32707.6	AIPQLQGYLR;AVDSQILPK;HQEGEIFDTEK;QLASGLLLVTGPLVLNR;SVFALTNGIYPHK;VLATVTKPVGGDKNGGTR;YYPTEDVPR	1;1;1;1;1;1;1	7	8	0.3021	1706;814;2487;4284;4285;2976;4302;1608	-	60S ribosomal protein L6 OS=Homo sapiens OX=9606 GN=RPL6 PE=1 SV=3	989521	52080
137_1	sp|P61978|HNRPK_HUMAN	29.0169	NA	50944.4	DLAGSIIGK;GGDLMAYDR;IDEPLEGSEDR;IILDLISESPIK;NTDEMVELR;TDYNASVSVPDSSGPER;VVLIGGKPDR	1;1;1;1;1;1;1	7	8	0.1663	432;1007;2211;2519;1544;4323;1192;1193	-	Heterogeneous nuclear ribonucleoprotein K OS=Homo sapiens OX=9606 GN=HNRNPK PE=1 SV=1	854157	31635.5
209_1	sp|Q7Z417|NUFP2_HUMAN	27.803	NA	76074.7	ADTSSQGALVFLSK;IMQQETSVPTLK;NLSSDEATNPISR;QGLETFKPDYSEQK;SGTTSESGALSLEPSHIGDLQK;TSPQVLGSILK;VLNGNQQVVDTSLK	1;1;1;1;1;1;1	7	7	0.1439	2866;2726;2771;3980;5334;1622;3291	-	Nuclear fragile X mental retardation-interacting protein 2 OS=Homo sapiens OX=9606 GN=NUFIP2 PE=1 SV=1	796356	25688.9
303_1	sp|Q96PK6|RBM14_HUMAN	31.2461	NA	69448.9	AQPSASLGVGYR;AQPSVSLGAPYR;GPGLAVQSGDK;LAELSDYR;LSESQLSFR;TQPMTAQAASYR;TQSSASLAASYAAQQHPQAAASYR	1;1;1;1;1;1;1	7	8	0.1315	1953;2136;1079;794;1262;2514;2513;5752	-	RNA-binding protein 14 OS=Homo sapiens OX=9606 GN=RBM14 PE=1 SV=2	662956	26518.2
83_1	sp|P15311|EZRI_HUMAN	28.2691	NA	69369.7	APDFVFYAPR;ELSEQIQR;IALLEEAR;IGFPWSEIR;LFFLQVK;QLFDQVVK;SQEQLAAELAEYTAK	1;1;1;1;1;1;1	7	7	0.1109	1820;966;586;1441;506;847;3901	-	Ezrin OS=Homo sapiens OX=9606 GN=EZR PE=1 SV=4	584771	14994.1
206_1	sp|Q6WCQ1|MPRIP_HUMAN	31.2461	NA	116461	ENQELNAHNQELNNR;SPDSATVSGYDIMK;SQISSVNSDVEALR;STEPSVTPDLLNFK;THNVHVEIEQR;VESGYFSLEK;VGGVGPADTHEPLRPEAEPGELER	1;1;1;1;1;1;1	7	7	0.0995	4428;3137;3224;3471;2605;1698;5816	-	Myosin phosphatase Rho-interacting protein OS=Homo sapiens OX=9606 GN=MPRIP PE=1 SV=3	408279	6804.66
21_1	sp|Q9Y2W1|TR150_HUMAN	28.1798	NA	108601	AEEYTEETEER;EQTFSGGTSQDTK;SIFQHIQSAQSQR;SPLQSVVVR;SPSELFAQHIVTIVHHVK;SSFSITR;WEGLVYAPPGK	1;1;1;1;1;1;1	7	7	0.0859	2703;2704;3381;877;4968;192;2014	-	Thyroid hormone receptor-associated protein 3 OS=Homo sapiens OX=9606 GN=THRAP3 PE=1 SV=2	356331	6251.42
78_1	sp|P07237|PDIA1_HUMAN	29.9318	NA	57080.7	EADDIVNWLK;ENLLDFIK;ILEFFGLK;ILFIFIDSDHTDNQR;THILLFLPK;TVIDYNGER;VDATEESDLAQQYGVR	1;1;1;1;1;1;1	7	7	0.1476	1924;912;797;4445;1326;1261;4324	-	Protein disulfide-isomerase OS=Homo sapiens OX=9606 GN=P4HB PE=1 SV=3	312762	8019.54
273_1	sp|P62269|RS18_HUMAN	23.2576	NA	17707.9	AGELTEDEVER;IPDWFLNR;VITIMQNPR;VLNTNIDGR;YAHVVLR;YSQVLANGLDNK	1;1;1;1;1;1	6	8	0.3684	2142;1228;1356;959;382;2448;2456;2455	-	40S ribosomal protein S18 OS=Homo sapiens OX=9606 GN=RPS18 PE=1 SV=3	1.64654e+06	137212
139_1	sp|P15880|RS2_HUMAN	25.4681	NA	31304.6	AEDKEWMPVTK;ATFDAISK;GTGIVSAPVPK;SLEEIYLFSLPIK;SPYQEFTDHLVK;TYSYLTPDLWK	1;1;1;1;1;1	6	7	0.2253	2555;371;1066;3499;3044;3045;2711	-	40S ribosomal protein S2 OS=Homo sapiens OX=9606 GN=RPS2 PE=1 SV=2	1.30156e+06	59161.8
122_1	sp|P61254|RL26_HUMAN	25.741	NA	17247.5	ANGTTVHVGIHPSK;DDEVQVVR;FNPFVTSDR;HFNAPSHIR;KDDEVQVVR;YVIYIER	1;1;1;1;1;1	6	7	0.331	2834;772;1330;1304;1305;1355;751	-	60S ribosomal protein L26 OS=Homo sapiens OX=9606 GN=RPL26 PE=1 SV=1	1.23508e+06	137231
329_1	sp|P62241|RS8_HUMAN	25.3118	NA	24190.2	ADGYVLEGK;ELEFYLR;IIDVVYNASNNELVR;ISSLLEEQFQQGK;LTPEEEEILNK;QWYESHYALPLGR	1;1;1;1;1;1	6	6	0.3269	736;808;4154;3235;2405;3751	-	40S ribosomal protein S8 OS=Homo sapiens OX=9606 GN=RPS8 PE=1 SV=2	1.16701e+06	116701
184_3	sp|P17844|DDX5_HUMAN	25.741	NA	69104.7	APILIATDVASR;DWVLNEFK;GLDVEDVK;IVDQIRPDR;LLQLVEDR;LMEEIMSEK;MLDMGFEPQIR;TAQEVETYR;TIVFVETK;TTYLVLDEADR	0;1;0;0;1;1;0;1;1;1	6	6	0.1515	2055;1178;434;1494;1493;880;1613;2629;1403;671;2346	-	Probable ATP-dependent RNA helicase DDX5 OS=Homo sapiens OX=9606 GN=DDX5 PE=1 SV=1	1.0507e+06	30020
36_1	sp|Q00839|HNRPU_HUMAN	23.1013	NA	90528	DLPEHAVLK;FIEIAAR;GYFEYIEENK;NFILDQTNVSAAAQR;SSGPTSLFAVTVAPPGAR;YNILGTNTIMDK	1;1;1;1;1;1	6	6	0.0861	1051;247;2327;3879;4145;2755	-	Heterogeneous nuclear ribonucleoprotein U OS=Homo sapiens OX=9606 GN=HNRNPU PE=1 SV=6	928356	21099
314_1	sp|Q14694|UBP10_HUMAN	26.7824	NA	87079.8	EGLVPVSEDPVAIK;IAELLENVTLIHKPVSLQPR;LPDGQEYQR;NIEYPVDLEISK;QADFVQTPITGIFGGHIR;VINQYQVVKPTAER	1;1;1;1;1;1	6	6	0.109	2995;5421;1445;2839;4810;3867	-	Ubiquitin carboxyl-terminal hydrolase 10 OS=Homo sapiens OX=9606 GN=USP10 PE=1 SV=2	574904	15129.1
221_1	sp|Q12906|ILF3_HUMAN	24.5718	NA	95279.1	EATDAIGHLDR;EDITQSAQHALR;EKPTTALLDK;FVMEVEVDGQK;IFVNDDR;NPVMELNEK	1;1;1;1;1;1	6	6	0.0671	1893;2631;1511;2348;449;1363	-	Interleukin enhancer-binding factor 3 OS=Homo sapiens OX=9606 GN=ILF3 PE=1 SV=3	467861	11996.4
279_1	sp|Q9Y3I0|RTCB_HUMAN	26.7824	NA	55174.9	GMAAAGNYAWVNR;LVMEEAPESYK;NLDFQDVLDK;QIGNVAALPGIVHR;SYNDELQFLEK;TNLDESDVQPVK	1;1;1;1;1;1	6	6	0.1406	2747;2398;1957;2968;2705;2534	-	tRNA-splicing ligase RtcB homolog OS=Homo sapiens OX=9606 GN=RTCB PE=1 SV=1	423558	14605.5
5_3	sp|P13647|K2C5_HUMAN	25.1196	NA	62340	ISISTSGGSFR;LAELEEALQK;NKYEDEINK;NLDLDSIIAEVK;NMQDLVEDFK;QLDSIVGER;TTAENEFVMLK;VDALMDEINFMK;WTLLQEQGTK;YEDEINK;YEELQQTAGR	1;1;0;0;1;0;1;1;0;0;1	6	6	0.1763	1491;1630;1673;2481;2117;1035;2353;2878;1945;573;1882	-	Keratin, type II cytoskeletal 5 OS=Homo sapiens OX=9606 GN=KRT5 PE=1 SV=3	396565	11330.4
94_1	sp|Q9HCE1|MOV10_HUMAN	26.7824	NA	113599	ETGDPGGQLVLAGDPR;GDHLFALLSSETHQEDPITYK;LDLQQGQNLLQGLSK;SLESNPEQLQAMR;TVTLVEAIK;VLITTLITAGR	1;1;1;1;1;1	6	6	0.0847	3623;5646;3915;3306;824;1697	-	Helicase MOV-10 OS=Homo sapiens OX=9606 GN=MOV10 PE=1 SV=2	355514	5925.24
69_1	sp|O43707|ACTN4_HUMAN	25.4681	NA	104788	DLLLDPAWEK;FAIQDISVEETSAK;LASDLLEWIR;TINEVENQILTR;VGWEQLLTTIAR;VLAVNQENEHLMEDYEK	1;1;1;1;1;1	6	6	0.0823	1907;3420;2011;2903;2715;5014	-	Alpha-actinin-4 OS=Homo sapiens OX=9606 GN=ACTN4 PE=1 SV=2	218618	3583.9
103_1	sp|Q02543|RL18A_HUMAN	19.9906	NA	20748.9	AHSIQIMK;FWYFVSQLK;IFAPNHVVAK;NFGIWLR;RPNTFF;VEEIAASK	1;1;1;1;1;1	6	6	0.2727	702;2021;1397;556;159;352	-	60S ribosomal protein L18a OS=Homo sapiens OX=9606 GN=RPL18A PE=1 SV=2	186294	13306.7
28_3	sp|P04899|GNAI2_HUMAN	22.3186	NA	40425.1	AMGNLQIDFADPSR;AVVYSNTIQSIMAIVK;EIYTHFTCATDTK;EYQLNDSAAYYLNDLER;IAQSDYIPTQQDVLR;LFDSICNNK;MFDVGGQR;TTGIVETHFTFK;YDEAASYIQSK	1;1;0;1;1;0;0;0;1	5	7	0.3239	3488;4209;4260;4261;3641;3642;5013;4238;1481;623;622;2682;2681;2269	-	Guanine nucleotide-binding protein G(i) subunit alpha-2 OS=Homo sapiens OX=9606 GN=GNAI2 PE=1 SV=3	1.96885e+06	98442.6
9_4	sp|P08727|K1C19_HUMAN	21.2772	NA	44079.1	AALEDTLAETEAR;ILGATIENSR;IVLQIDNAR;LAADDFR;LASYLDK;LEQEIATYR;MSVEADINGLR;NHEEEISTLR;SLLEGQEDHYNNLSASK;SQYEVMAEQNR;VLDELTLAR	1;1;0;0;0;0;0;1;1;1;0	5	5	0.2825	2724;1281;1138;213;212;218;219;1545;2029;2059;4659;2637;1090	-	Keratin, type I cytoskeletal 19 OS=Homo sapiens OX=9606 GN=KRT19 PE=1 SV=4	1.3709e+06	41542.3
92_1	sp|P62424|RL7A_HUMAN	22.3186	NA	29977	AGVNTVTTLVENK;HWGGNVLGPK;NFGIGQDIQPK;VPPAINQFTQALDR;VVNPLFEK	1;1;1;1;1	5	5	0.2105	2543;1250;2013;3580;718	-	60S ribosomal protein L7a OS=Homo sapiens OX=9606 GN=RPL7A PE=1 SV=2	1.25084e+06	83389.3
100_1	sp|P05388|RLA0_HUMAN	21.0044	NA	34251.8	EDLTEIR;GHLENNPALEK;GNVGFVFTK;IIQLLDDYPK;TSFFQALGITTK	1;1;1;1;1	5	6	0.1546	443;2036;2037;803;2023;2404	-	60S acidic ribosomal protein P0 OS=Homo sapiens OX=9606 GN=RPLP0 PE=1 SV=1	912112	50672.9
99_1	sp|P61247|RS3A_HUMAN	19.1854	NA	29925.7	APAMFNIR;EVQTNDLK;LITEDVQGK;TTDGYLLR;VVDPFSK	1;1;1;1;1	5	7	0.1515	654;653;721;971;968;678;181	-	40S ribosomal protein S3a OS=Homo sapiens OX=9606 GN=RPS3A PE=1 SV=2	890847	46886.7
64_1	sp|P26599|PTBP1_HUMAN	22.3186	NA	57185.6	DYGNSPLHR;GQPIYIQFSNHK;HQNVQLPR;NNQFQALLQYADPVSAQHAK;VLFSSNGGVVK	1;1;1;1;1	5	7	0.113	1221;2907;2908;911;5389;1455;1465	-	Polypyrimidine tract-binding protein 1 OS=Homo sapiens OX=9606 GN=PTBP1 PE=1 SV=1	865173	39326.1
9_3	sp|P05783|K1C18_HUMAN	20.5158	NA	48028.5	AQIFANTVDNAR;AQYDELAR;IVLQIDNAR;LAADDFR;LEAEIATYR;QAQEYEALLNIK;YETELAMR	1;1;0;0;1;1;1	5	5	0.1512	2432;789;1138;213;212;1259;2841;1076	-	Keratin, type I cytoskeletal 18 OS=Homo sapiens OX=9606 GN=KRT18 PE=1 SV=2	687755	24562.7
44_2	sp|P07195|LDHB_HUMAN	21.0044	NA	36615.1	FIIPQIVK;LIAPVAEEEATVPNNK;LKDDEVAQLK;LNLVQR;MVVESAYEVIK;SADTLWDIQK;VIGSGCNLDSAR	1;1;1;0;1;1;0	5	5	0.2186	759;4068;1705;82;2297;1788;2147	-	L-lactate dehydrogenase B chain OS=Homo sapiens OX=9606 GN=LDHB PE=1 SV=2	653887	31137.5
171_2	sp|P31943|HNRH1_HUMAN	20.1537	NA	49198.4	HTGPNSPDTANDGFVR;IQNGAQGIR;SNNVEMDWVLK;STGEAFVQFASQEIAEK;VHIEIGPDGR;VTGEADVEFATHEDAVAAMSK	1;1;1;1;0;1	5	6	0.1871	4018;4017;755;2563;4464;1385;1384;5306	-	Heterogeneous nuclear ribonucleoprotein H OS=Homo sapiens OX=9606 GN=HNRNPH1 PE=1 SV=4	650310	26012.4
300_1	sp|Q9Y6M1|IF2B2_HUMAN	22.3186	NA	66080.6	DQTPDENEEVIVR;IAPAEGPDVSER;ILVPTQFVGAIIGK;TVNELQNLTSAEVIVPR;YPQGVASQR	1;1;1;1;1	5	5	0.1085	3453;2122;3003;4592;982	-	Insulin-like growth factor 2 mRNA-binding protein 2 OS=Homo sapiens OX=9606 GN=IGF2BP2 PE=1 SV=2	542105	16427.4
315_1	sp|P52272|HNRPM_HUMAN	21.2772	NA	77464.3	AFITNIPFDVK;MGPAMGPALGAGIER;MGPLGLDHMASSIER;NLPFDFTWK;VGEVTYVELLMDAEGK	1;1;1;1;1	5	5	0.0904	2231;3016;3869;1751;4299	-	Heterogeneous nuclear ribonucleoprotein M OS=Homo sapiens OX=9606 GN=HNRNPM PE=1 SV=3	521307	10025.1
312_1	sp|Q15717|ELAV1_HUMAN	22.3186	NA	36069.1	NVALLSQLYHSPAR;SEAEEAITSFNGHKPPGSSEPITVK;SLFSSIGEVESAK;TNLIVNYLPQNMTQDELR;VAGHSLGYGFVNYVTAK	1;1;1;1;1	5	7	0.2669	3574;3575;5934;2569;5266;5267;4328	-	ELAV-like protein 1 OS=Homo sapiens OX=9606 GN=ELAVL1 PE=1 SV=2	335213	19718.4
234_1	sp|Q92499|DDX1_HUMAN	20.2937	NA	82379.8	ALIVEPSR;ELAEQTLNNIK;FGFGFGGTGK;GHVDILAPTVQELAALEK;VPVDEFDGK	1;1;1;1;1	5	5	0.0757	473;2262;832;4657;979	-	ATP-dependent RNA helicase DDX1 OS=Homo sapiens OX=9606 GN=DDX1 PE=1 SV=2	322551	7011.97
112_1	sp|P40227|TCPZ_HUMAN	22.3186	NA	57987.6	ETLIDVAR;GIDPFSLDALSK;IITEGFEAAK;MLVSGAGDIK;QADLYISEGLHPR	1;1;1;1;1	5	5	0.0998	594;2226;1307;987;3205	-	T-complex protein 1 subunit zeta OS=Homo sapiens OX=9606 GN=CCT6A PE=1 SV=3	271415	9359.15
68_1	sp|Q6NZI2|CAVN1_HUMAN	22.3186	NA	43449.8	IIGAVDQIQLTQAQLEER;QAEMEGAVQSIQGELSK;SDQVNGVLVLSLLDK;SFTPDHVVYAR;VMIYQDEVK	1;1;1;1;1	5	7	0.1795	4939;4427;3689;2333;2335;2336;1610	-	Caveolae-associated protein 1 OS=Homo sapiens OX=9606 GN=CAVIN1 PE=1 SV=1	216200	13512.5
79_1	sp|Q9NR30|DDX21_HUMAN	19.6898	NA	87290.4	APQVLVLAPTR;DVESYIHR;EGAFSNFPISEETIK;GAVEALAAALAHISGATSVDQR;GVTFLFPIQAK	1;1;1;1;1	5	5	0.0856	1738;1042;3977;5070;2033	-	Nucleolar RNA helicase 2 OS=Homo sapiens OX=9606 GN=DDX21 PE=1 SV=5	176435	4103.13
172_1	sp|P51991|ROA3_HUMAN	17.8549	NA	39570.6	EDSVKPGAHLTVK;EDTEEYNLR;IETIEVMEDR;IFVGGIK;SSGSPYGGGYGSGGGSGGYGSR	1;1;1;0;1	4	5	0.1614	2684;2683;1754;2165;68;4673	-	Heterogeneous nuclear ribonucleoprotein A3 OS=Homo sapiens OX=9606 GN=HNRNPA3 PE=1 SV=2	4.33507e+06	216754
294_1	sp|P62081|RS7_HUMAN	13.1259	NA	22113.3	AIIIFVPVPQLK;HVVFIAQR;KAIIIFVPVPQLK;VETFSGVYK	1;1;1;1	4	5	0.1546	2508;810;3052;3053;1085	-	40S ribosomal protein S7 OS=Homo sapiens OX=9606 GN=RPS7 PE=1 SV=1	2.41941e+06	219946
220_1	sp|Q07020|RL18_HUMAN	16.5406	NA	21621.1	ILTFDQLALDSPK;TAVVVGTITDDVR;TNRPPLSLSR;TNSTFNQVVLK	1;1;1;1	4	4	0.25	3023;2542;1611;2167	-	60S ribosomal protein L18 OS=Homo sapiens OX=9606 GN=RPL18 PE=1 SV=2	1.0546e+06	117177
287_1	sp|P26373|RL13_HUMAN	14.0272	NA	24246.5	GFSLEELR;STESLQANVQR;TIGISVDPR;VATWFNQPAR	1;1;1;1	4	4	0.1801	734;2082;758;1858	-	60S ribosomal protein L13 OS=Homo sapiens OX=9606 GN=RPL13 PE=1 SV=4	940581	67184.4
45_1	sp|P61353|RL27_HUMAN	16.8135	NA	15787.7	NIDDGTSDRPYSHALVAGIDR;VVLVLAGR;VYNYNHLMPTR;YSVDIPLDK	1;1;1;1	4	6	0.3603	5425;5426;266;2865;2864;1173	-	60S ribosomal protein L27 OS=Homo sapiens OX=9606 GN=RPL27 PE=1 SV=2	746370	124395
191_1	sp|P61313|RL15_HUMAN	14.5514	NA	24131.1	FFEVILIDPFHK;SLQSVAEER;VLNSYWVGEDSTYK;YIQELWR	1;1;1;1	4	4	0.2059	3225;1043;3933;993	-	60S ribosomal protein L15 OS=Homo sapiens OX=9606 GN=RPL15 PE=1 SV=2	714256	51018.3
27_1	sp|P62750|RL23A_HUMAN	16.3844	NA	17684.1	LAPDYDALDVANK;LDHYAIIK;LYDIDVAK;VNTLIRPDGEK	1;1;1;1	4	4	0.2564	2774;820;670;2125	-	60S ribosomal protein L23a OS=Homo sapiens OX=9606 GN=RPL23A PE=1 SV=1	626131	69570.1
22_1	sp|P62280|RS11_HUMAN	12.5401	NA	18419	EAIEGTYIDK;ILSGVVTK;NIGLGFK;VLLGETGK	1;1;1;1	4	4	0.2089	1605;237;92;236	-	40S ribosomal protein S11 OS=Homo sapiens OX=9606 GN=RPS11 PE=1 SV=3	585978	58597.8
308_2	sp|P67809|YBOX1_HUMAN	17.8549	NA	35902.7	EDGNEEDKENQGDETQGQQPPQR;EDVFVHQTAIK;GAEAANVTGPGGVPVQGSK;NEGSESAPEGQAQQR;NGYGFINR;NYQQNYQNSESGEK;SVGDGETVEFDVVEGEK	1;0;1;1;0;1;0	4	4	0.3302	5959;2312;4074;3648;692;4028;4371	-	Nuclease-sensitive element-binding protein 1 OS=Homo sapiens OX=9606 GN=YBX1 PE=1 SV=3	527581	40583.1
313_1	sp|P04075|ALDOA_HUMAN	16.8135	NA	39395.3	ELSDIAHR;GILAADESTGSIAK;LQSIGTENTEENR;QLLLTADDR	1;1;1;1	4	4	0.1209	689;2489;3148;1148	-	Fructose-bisphosphate aldolase A OS=Homo sapiens OX=9606 GN=ALDOA PE=1 SV=2	472806	20556.8
61_1	sp|Q13283|G3BP1_HUMAN	16.8135	NA	52132.1	DFFQSYGNVVELR;EAGEQGDIEPR;HPDSHQLFIGNLPHEVDK;SSSPAPADIAQTVQEDLR	1;1;1;1	4	4	0.1288	3595;1912;5026;4599	-	Ras GTPase-activating protein-binding protein 1 OS=Homo sapiens OX=9606 GN=G3BP1 PE=1 SV=1	469374	19557.3
17_2	sp|P07437|TBB5_HUMAN	17.8549	NA	49639	AILVDLEPGTMDSVR;ALTVPELTQQVFDAK;EVDEQMLNVQNK;FPGQLNADLR;GHYTEGAELVDSVLDVVR;IMNTFSVVPSPK;ISEQFTAMFR;ISVYYNEATGGK;LAVNMVPFPR;LHFFMPGFAPLTSR;MAVTFIGNSTAIQELFK;NSSYFVEWIPNNVK;YLTVAAVFR	1;1;0;0;0;0;0;1;0;0;1;0;0	4	5	0.3784	3802;3929;3927;3035;1574;4816;2498;2135;2360;1710;3830;3831;4600;4078;1133	-	Tubulin beta chain OS=Homo sapiens OX=9606 GN=TUBB PE=1 SV=2	437307	20824.2
208_1	sp|P06748|NPM_HUMAN	16.3844	NA	32554.8	DELHIVEAEAMNYEGSPIK;GPSSVEDIK;VDNDENEHQLSLR;VTLATLK	1;1;1;1	4	6	0.1633	5209;642;3571;3572;89;88	-	Nucleophosmin OS=Homo sapiens OX=9606 GN=NPM1 PE=1 SV=2	432610	27038.2
109_1	sp|P36957|ODO2_HUMAN	14.1024	NA	48724.5	GLVVPVIR;NVEAMNFADIER;TITELGEK;VEGGTPLFTLR	1;1;1;1	4	4	0.0861	374;2869;488;1860	-	Dihydrolipoyllysine-residue succinyltransferase component of 2-oxoglutarate dehydrogenase complex, mitochondrial OS=Homo sapiens OX=9606 GN=DLST PE=1 SV=4	416973	18129.3
9_5	sp|P02533|K1C14_HUMAN	16.2674	NA	51529.4	ALEEANADLEVK;APSTYGGGLSVSSSR;ASLENSLEETK;DAEEWFFTK;EVATNSELVQSGK;LAADDFR;LASYLDK;LEQEIATYR;LLEGEDAHLSSSQFSSGSQSSR;MSVEADINGLR;VLDELTLAR;VTMQNLNDR	0;1;1;1;0;0;0;0;1;0;0;0	4	4	0.2839	2361;2879;2030;1774;2604;213;212;218;219;1545;5485;2029;1090;1457;1453	-	Keratin, type I cytoskeletal 14 OS=Homo sapiens OX=9606 GN=KRT14 PE=1 SV=4	341443	9755.5
227_1	sp|Q99623|PHB2_HUMAN	17.8549	NA	33275.9	FNASQLITQR;IGGVQQDTILAEGLHFR;IVQAEGEAEAAK;VLPSIVNEVLK	1;1;1;1	4	4	0.1672	1801;4494;2008;1985	-	Prohibitin-2 OS=Homo sapiens OX=9606 GN=PHB2 PE=1 SV=2	338876	13033.7
226_1	sp|P27635|RL10_HUMAN	16.3844	NA	24587.9	EHVIEALR;FNADEFEDMVAEK;GAFGKPQGTVAR;VHIGQVIMSIR	1;1;1;1	4	5	0.2056	795;3526;3525;1854;2246	-	60S ribosomal protein L10 OS=Homo sapiens OX=9606 GN=RPL10 PE=1 SV=4	306054	23542.6
184_1	sp|O00571|DDX3X_HUMAN	15.7998	NA	73198	LEQELFSGGNTGINFEK;MLDMGFEPQIR;QYPISLVLAPTR;VGNLGLATSFFNER;VGSTSENITQK	1;0;1;1;1	4	4	0.0982	4589;2629;2595;3346;1730	-	ATP-dependent RNA helicase DDX3X OS=Homo sapiens OX=9606 GN=DDX3X PE=1 SV=3	288550	7213.76
285_1	sp|P50991|TCPD_HUMAN	13.3247	NA	57887.8	IDDVVNTR;LVIEEAER;TDMDNQIVVSDYAQMDR;VIDPATATSVDLR	1;1;1;1	4	4	0.0853	643;765;4954;2593	-	T-complex protein 1 subunit delta OS=Homo sapiens OX=9606 GN=CCT4 PE=1 SV=4	266178	7194
5_2	sp|P48668|K2C6C_HUMAN	17.8549	NA	59988.3	ADTLTDEINFLR;AEAESWYQTK;AQYEEIAQR;EYQELMNVK;NKYEDEINK;NLDLDSIIAEVK;QLDSIVGER;TAAENEFVTLK;WTLLQEQGTK;YEDEINK;YEELQVTAGR	1;1;0;0;0;0;0;1;0;0;1	4	4	0.1791	2785;1990;1459;1460;1759;1673;2481;1035;2042;1945;573;1743	sp|P02538|K2C6A_HUMAN	Keratin, type II cytoskeletal 6C OS=Homo sapiens OX=9606 GN=KRT6C PE=1 SV=3	173573	4821.47
44_1	sp|P00338|LDHA_HUMAN	14.7216	NA	36665.4	DQLIYNLLK;FIIPNVVK;LNLVQR;LVIITAGAR;SADTLWGIQK;VIGSGCNLDSAR	1;1;0;1;1;0	4	4	0.1627	1529;634;82;583;1520;2147	-	L-lactate dehydrogenase A chain OS=Homo sapiens OX=9606 GN=LDHA PE=1 SV=2	173273	7219.71
204_1	sp|Q9Y224|RTRAF_HUMAN	17.8549	NA	28050.7	AGVMALANLLQIQR;EGLPVALDK;NAEPLINLDVNNPDFK;NFIVWLEDQK	1;1;1;1	4	5	0.2008	3279;3280;693;4412;2337	-	RNA transcription, translation and transport factor protein OS=Homo sapiens OX=9606 GN=RTRAF PE=1 SV=1	172235	9568.62
286_1	sp|Q9NZB2|F120A_HUMAN	15.7133	NA	121811	AEGSSTASSGSQLAEGK;NIQDTSDLDAIAK;QELDAFLAQALSPK;SPQTPELVEALAFR	1;1;1;1	4	4	0.0519	3557;2772;3386;3520	-	Constitutive coactivator of PPAR-gamma-like protein 1 OS=Homo sapiens OX=9606 GN=FAM120A PE=1 SV=2	165201	3059.27
26_1	sp|P78371|TCPB_HUMAN	13.9442	NA	57452.1	AAHSEGNTTAGLDMR;EAVAMESYAK;GATQQILDEAER;LTSFIGAIAIGDLVK	1;1;1;1	4	4	0.0972	3462;1505;2483;3304	-	T-complex protein 1 subunit beta OS=Homo sapiens OX=9606 GN=CCT2 PE=1 SV=4	157249	4368.02
17_1	sp|P68371|TBB4B_HUMAN	17.8549	NA	49799	ALTVPELTQQMFDAK;AVLVDLEPGTMDSVR;EVDEQMLNVQNK;FPGQLNADLR;GHYTEGAELVDSVLDVVR;IMNTFSVVPSPK;INVYYNEATGGK;ISEQFTAMFR;LAVNMVPFPR;LHFFMPGFAPLTSR;MSATFIGNSTAIQELFK;NSSYFVEWIPNNVK;YLTVAAVFR	1;1;0;0;0;0;1;0;0;0;1;0;0	4	4	0.3775	4110;3746;3035;1574;4816;2498;2475;2135;1710;3830;3831;4553;4078;1133	-	Tubulin beta-4B chain OS=Homo sapiens OX=9606 GN=TUBB4B PE=1 SV=1	129069	6146.17
38_1	sp|P62140|PP1B_HUMAN	15.6257	NA	37162.6	AHQVVEDGYEFFAK;IKYPENFFLLR;IVQMTEAEVR;YPENFFLLR	1;1;1;1	4	4	0.107	3846;2951;1869;1902	-	Serine/threonine-protein phosphatase PP1-beta catalytic subunit OS=Homo sapiens OX=9606 GN=PPP1CB PE=1 SV=3	118909	6258.37
310_1	sp|P46777|RL5_HUMAN	17.8549	NA	34340.7	EFNAEVHR;HIMGQNVADYMR;NSVTPDMMEEMYK;YLMEEDEDAYK	1;1;1;1	4	4	0.1481	956;3055;3765;2851	-	60S ribosomal protein L5 OS=Homo sapiens OX=9606 GN=RPL5 PE=1 SV=3	102337	6019.84
290_1	sp|Q7L2E3|DHX30_HUMAN	16.1922	NA	133854	ENYLEENLLYAPSLR;LQEALGMHESK;LSQSLLELWR;MVPFQVPEILR	1;1;1;1	4	4	0.0394	4429;2205;2133;2538	-	ATP-dependent RNA helicase DHX30 OS=Homo sapiens OX=9606 GN=DHX30 PE=1 SV=1	25502.2	318.778
42_1	sp|P35580|MYH10_HUMAN	13.9794	NA	228858	AGVLAHLEEER;ALEQQVEEMR;FDQLLAEEK;IVGLDQVTGMTETAFGSAYK;LDPHLVLDQLR;LQNELDNVSTLLEEAEK;LQQLFNHTMFILEQEEYQR;NTNPNFVR;TQLEELEDELQATEDAK;VVSSVLQFGNISFK	0;1;0;1;0;1;0;0;0;1	4	4	0.0688	2046;2045;2146;1381;5061;2429;2430;4770;5787;782;4822;3348	-	Myosin-10 OS=Homo sapiens OX=9606 GN=MYH10 PE=1 SV=3	22924.4	183.396
97_1	sp|P01857|IGHG1_HUMAN	7.68268	NA	36083.2	ALPAPIEK;DTLMISR;VVSVLTVLHQDWLNGK	1;1;1	3	5	0.0939	302;304;303;291;4400	sp|P01860|IGHG3_HUMAN;sp|P0DOX5|IGG1_HUMAN	Immunoglobulin heavy constant gamma 1 OS=Homo sapiens OX=9606 GN=IGHG1 PE=1 SV=1	5.5279e+07	3.68527e+06
258_1	sp|P17987|TCPA_HUMAN	13.3912	NA	60305.6	AFHNEAQVNPER;LLEVEHPAAK;SSLGPVGLDK	1;1;1	3	4	0.0576	2804;2803;1454;819	-	T-complex protein 1 subunit alpha OS=Homo sapiens OX=9606 GN=TCP1 PE=1 SV=1	1.59164e+06	45475.4
28_1	sp|P08754|GNAI3_HUMAN	11.3361	NA	40506.3	EIYTHFTCATDTK;EYQLNDSASYYLNDLDR;IDFGEAAR;ISQSNYIPTQQDVLR;LFDSICNNK;MFDVGGQR;TTGIVETHFTFK	0;1;1;1;0;0;0	3	3	0.2316	3641;3642;5021;448;4276;1481;623;622;2682;2681	-	Guanine nucleotide-binding protein G(k) subunit alpha OS=Homo sapiens OX=9606 GN=GNAI3 PE=1 SV=3	1.22161e+06	71859.3
342_1	sp|P62263|RS14_HUMAN	13.3912	NA	16262.5	DESSPYAAMLAAQDVAQR;IEDVTPIPSDSTR;TPGPGAQSALR	1;1;1	3	3	0.2781	4744;2902;1199	-	40S ribosomal protein S14 OS=Homo sapiens OX=9606 GN=RPS14 PE=1 SV=3	1.0284e+06	171401
19_2	sp|P84103|SRSF3_HUMAN	13.3912	NA	19317.9	AFGYYGPLR;NPPGFAFVEFEDPR;VELSNGEK;VYVGNLGNNGNK	1;0;1;1	3	4	0.2622	1143;3755;445;2164;2159	-	Serine/arginine-rich splicing factor 3 OS=Homo sapiens OX=9606 GN=SRSF3 PE=1 SV=1	755510	75551
28_2	sp|P63096|GNAI1_HUMAN	11.7284	NA	40335.2	EIYTHFTCATDTK;EYQLNDSAAYYLNDLDR;IAQPNYIPTQQDVLR;IDFGDSAR;LFDSICNNK;MFDVGGQR;TTGIVETHFTFK	0;1;1;1;0;0;0	3	3	0.2316	3641;3642;4994;4267;454;1481;623;622;2682;2681	-	Guanine nucleotide-binding protein G(i) subunit alpha-1 OS=Homo sapiens OX=9606 GN=GNAI1 PE=1 SV=2	646476	38028
255_1	sp|P39023|RL3_HUMAN	8.79535	NA	46079.8	IGQGYLIK;NNASTDYDLSDK;VAFSVAR	1;1;1	3	3	0.067	495;2529;94	-	60S ribosomal protein L3 OS=Homo sapiens OX=9606 GN=RPL3 PE=1 SV=2	608180	27644.6
50_1	sp|P60228|EIF3E_HUMAN	13.3912	NA	52187.4	LNMTPEEAER;VLVPATDR;YLTTAVITNK	1;1;1	3	3	0.0629	1948;420;1552	-	Eukaryotic translation initiation factor 3 subunit E OS=Homo sapiens OX=9606 GN=EIF3E PE=1 SV=1	551032	17219.8
229_1	sp|Q14254|FLOT2_HUMAN	11.3361	NA	47034.7	DADIGVAEAER;QVLLAQAEAEK;TAEAQLAYELQGAR	1;1;1	3	3	0.0841	1642;1908;3319	-	Flotillin-2 OS=Homo sapiens OX=9606 GN=FLOT2 PE=1 SV=2	534703	16203.1
31_1	sp|Q99832|TCPH_HUMAN	13.3912	NA	59328.9	GGAEQFMEETER;LPIGDVATQYFADR;SLHDAIMIVR	1;1;1	3	3	0.0663	2759;3545;1765	-	T-complex protein 1 subunit eta OS=Homo sapiens OX=9606 GN=CCT7 PE=1 SV=2	524294	14979.8
240_1	sp|Q8NCA5|FA98A_HUMAN	13.3912	NA	55366.3	AQEGGGSEVFQELK;IEAINQAIANEYEVR;TTISVAHLLAAR	1;1;1	3	4	0.079	3102;4198;2177;2178	-	Protein FAM98A OS=Homo sapiens OX=9606 GN=FAM98A PE=1 SV=1	503413	21887.5
233_1	sp|P40429|RL13A_HUMAN	13.3912	NA	23562.4	LAHEVGWK;MVVPAALK;YQAVTATLEEK	1;1;1	3	4	0.133	682;343;344;2175	-	60S ribosomal protein L13a OS=Homo sapiens OX=9606 GN=RPL13A PE=1 SV=2	418355	24609.1
248_1	sp|P55084|ECHB_HUMAN	11.9207	NA	51261.5	AQDEGLLSDVVPFK;DLMPHDLAR;TPFLLSGTSYK	1;1;1	3	3	0.0717	3301;1336;1996	-	Trifunctional enzyme subunit beta, mitochondrial OS=Homo sapiens OX=9606 GN=HADHB PE=1 SV=3	364494	12568.7
244_1	sp|P62753|RS6_HUMAN	10.2579	NA	28663	LIEVDDER;MATEVAADALGEEWK;QGVLTHGR	1;1;1	3	3	0.1245	894;3828;363	-	40S ribosomal protein S6 OS=Homo sapiens OX=9606 GN=RPS6 PE=1 SV=1	348694	26822.6
319_1	sp|P62851|RS25_HUMAN	13.3912	NA	13733.7	AALQELLSK;DKLNNLVLFDK;LITPAVVSER	1;1;1	3	3	0.24	822;2428;1343	-	40S ribosomal protein S25 OS=Homo sapiens OX=9606 GN=RPS25 PE=1 SV=1	347764	57960.7
243_1	sp|Q9BZF1|OSBL8_HUMAN	12.0769	NA	101132	DLHQPSLSPASPHSQGFER;SLIWTLLK;VVLPTFILEPR	1;1;1	3	3	0.0427	5041;825;2302	-	Oxysterol-binding protein-related protein 8 OS=Homo sapiens OX=9606 GN=OSBPL8 PE=1 SV=3	302421	5400.37
141_1	sp|P38159|RBMX_HUMAN	13.3912	NA	42306.3	GFAFVTFESPADAK;LFIGGLNTETNEK;VEQATKPSFESGR	1;1;1	3	4	0.1023	3139;2922;2920;2921	-	RNA-binding motif protein, X chromosome OS=Homo sapiens OX=9606 GN=RBMX PE=1 SV=3	286501	8681.85
159_1	sp|P28799|GRN_HUMAN	13.3912	NA	63499.8	APAHLSLPDPQALK;EVVSAQPATFLAR;GSEIVAGLEK	1;1;1	3	3	0.0624	3013;2719;969	-	Progranulin OS=Homo sapiens OX=9606 GN=GRN PE=1 SV=2	284426	12366.3
19_1	sp|Q16629|SRSF7_HUMAN	13.3912	NA	27350	AFSYYGPLR;NPPGFAFVEFEDPR;VELSTGMPR;VYVGNLGTGAGK	1;0;1;1	3	3	0.1849	1279;3755;981;1595	-	Serine/arginine-rich splicing factor 7 OS=Homo sapiens OX=9606 GN=SRSF7 PE=1 SV=1	280213	17513.3
53_3	sp|P51114|FXR1_HUMAN	13.3912	NA	69677.9	DVIEEHGPSEK;EDLMGLAIGTHGSNIQQAR;IYGESADAVK;LQIDEQLR	1;1;1;0	3	3	0.0773	2118;4944;1186;1021	-	Fragile X mental retardation syndrome-related protein 1 OS=Homo sapiens OX=9606 GN=FXR1 PE=1 SV=3	264517	7149.11
193_1	sp|P22061|PIMT_HUMAN	13.3912	NA	24620.6	KDDPTLLSSGR;LILPVGPAGGNQMLEQYDK;VQLVVGDGR	1;1;1	3	3	0.1718	1852;4991;700	-	Protein-L-isoaspartate(D-aspartate) O-methyltransferase OS=Homo sapiens OX=9606 GN=PCMT1 PE=1 SV=4	230511	20955.6
202_1	sp|P46779|RL28_HUMAN	11.9207	NA	15737.7	QTYSTEPNNLK;TVGVEPAADGK;YNGLIHR	1;1;1	3	3	0.2117	2342;1145;431	-	60S ribosomal protein L28 OS=Homo sapiens OX=9606 GN=RPL28 PE=1 SV=3	220131	20011.9
200_1	sp|P26641|EF1G_HUMAN	13.3912	NA	50087.1	ALIAAQYSGAQVR;ILGLLDAYLK;LDPGSEETQTLVR	1;1;1	3	3	0.0824	2551;1524;2967	-	Elongation factor 1-gamma OS=Homo sapiens OX=9606 GN=EEF1G PE=1 SV=3	181822	6734.16
257_1	sp|Q12905|ILF2_HUMAN	13.3912	NA	43035.2	ILPTLEAVAALGNK;NQDLAPNSAEQASILSLVTK;VKPAPDETSFSEALLK	1;1;1	3	3	0.1282	2792;5054;4194	-	Interleukin enhancer-binding factor 2 OS=Homo sapiens OX=9606 GN=ILF2 PE=1 SV=2	162989	7761.37
102_1	sp|Q13310|PABP4_HUMAN	13.3912	NA	70738.1	ALDTMNFDVIK;EFSPFGSITSAK;MNGMLLNDR;NFGEEVDDESLK;NLDDTIDDEK;SLGYAYVNFQQPADAER	0;1;0;1;1;0	3	3	0.1102	2287;2252;1400;1398;1399;1401;2685;1793;4726	-	Polyadenylate-binding protein 4 OS=Homo sapiens OX=9606 GN=PABPC4 PE=1 SV=1	158837	4292.89
140_1	sp|O60506|HNRPQ_HUMAN	13.3912	NA	69559.6	NLANTVTEEILEK;TGYTLDVTTGQR;VTEGLTDVILYHQPDDK	1;1;1	3	3	0.0674	3079;2399;4764	-	Heterogeneous nuclear ribonucleoprotein Q OS=Homo sapiens OX=9606 GN=SYNCRIP PE=1 SV=2	158154	4055.24
237_1	sp|Q5TC63|GRTP1_HUMAN	13.3912	NA	38529	ILPDYYSPAMLGLK;LLQGGGVPR;TDQEVLGELVR	1;1;1	3	4	0.1012	3674;3673;513;2209	-	Growth hormone-regulated TBC protein 1 OS=Homo sapiens OX=9606 GN=GRTP1 PE=1 SV=4	146790	7725.78
198_1	sp|O75955|FLOT1_HUMAN	13.3912	NA	47325.6	AQQVAVQEQEIAR;DIHDDQDYLHSLGK;TEAEIAHIALETLEGHQR	1;1;1	3	3	0.1054	3069;3918;4933	-	Flotillin-1 OS=Homo sapiens OX=9606 GN=FLOT1 PE=1 SV=3	140609	4535.78
82_1	sp|P52907|CAZA1_HUMAN	13.3912	NA	32902.3	EASDPQPEEADGGLK;EGAAHAFAQYNMDQFTPVK;LLLNNDNLLR	1;1;1	3	3	0.1538	3442;5147;1897	-	F-actin-capping protein subunit alpha-1 OS=Homo sapiens OX=9606 GN=CAPZA1 PE=1 SV=3	126101	7881.32
194_1	sp|Q9NYL9|TMOD3_HUMAN	11.5355	NA	39570.3	FGYQFTQQGPR;ILPVFDEPPNPTNVEESLK;SNDPVATAFAEMLK	1;1;1	3	3	0.125	2474;5142;3175	-	Tropomodulin-3 OS=Homo sapiens OX=9606 GN=TMOD3 PE=1 SV=1	115842	5036.61
161_1	sp|Q02218|ODO1_HUMAN	11.5355	NA	115861	LEAADEGSGDVK;SWDIFFR;VFHLPTTTFIGGQESALPLR	1;1;1	3	3	0.0381	1863;812;5283	-	2-oxoglutarate dehydrogenase, mitochondrial OS=Homo sapiens OX=9606 GN=OGDH PE=1 SV=3	94905.9	1860.9
89_1	sp|P0DMV8|HS71A_HUMAN	11.0902	NA	70009	ATAGDTHLGGEDFDNR;DAGVIAGLNVLR;LLQDFFNGR;TTPSYVAFTDTER;VEIIANDQGNR	1;1;1;0;0	3	3	0.0952	3991;1898;1489;3142;2060	-	Heat shock 70 kDa protein 1A OS=Homo sapiens OX=9606 GN=HSPA1A PE=1 SV=1 >sp|P0DMV9|HS71B_HUMAN Heat shock 70 kDa protein 1B OS=Homo sapiens OX=9606 GN=HSPA1B PE=1 SV=1	77567.1	2154.64
106_1	sp|Q14156|EFR3A_HUMAN	13.3912	NA	92864.9	IAESLGGSGYSVER;TMEAPYFLPEHIFR;VPVFGTSTHTLDISQLGDLGTR	1;1;1	3	3	0.0609	2872;4291;5499	-	Protein EFR3 homolog A OS=Homo sapiens OX=9606 GN=EFR3A PE=1 SV=2	53405.9	1186.8
11_1	sp|P62906|RL10A_HUMAN	13.3912	NA	24815.5	AVDIPHMDIEALK;FPSLLTHNENMVAK;YDAFLASESLIK	1;1;1	3	3	0.1797	3061;3743;2587	-	60S ribosomal protein L10a OS=Homo sapiens OX=9606 GN=RPL10A PE=1 SV=2	51982	3465.47
213_1	sp|P42704|LPPRC_HUMAN	13.3912	NA	157805	MEEANIQPNR;SVLELIPELNEK;TVLDQQQTPSR	1;1;1	3	3	0.0237	2018;2695;2261	-	Leucine-rich PPR motif-containing protein, mitochondrial OS=Homo sapiens OX=9606 GN=LRPPRC PE=1 SV=3	49541.5	485.701
23_1	sp|P62847|RS24_HUMAN	13.3912	NA	15413.4	QMVIDVLHPGK;TTGFGMIYDSLDYAK;TTPDVIFVFGFR	1;1;1	3	4	0.2857	2176;4082;4009;2756	-	40S ribosomal protein S24 OS=Homo sapiens OX=9606 GN=RPS24 PE=1 SV=1	48783.3	6969.05
245_1	sp|P62917|RL8_HUMAN	8.92746	NA	28007.3	ASGNYATVISHNPETK;AVVGVVAGGGR	1;1	2	4	0.1051	4030;4031;694;695	-	60S ribosomal protein L8 OS=Homo sapiens OX=9606 GN=RPL8 PE=1 SV=2	798682	57048.7
211_1	sp|P84098|RL19_HUMAN	8.92746	NA	23451.2	LLADQAEAR;VWLDPNETNEIANANSR	1;1	2	2	0.1327	884;4763	-	60S ribosomal protein L19 OS=Homo sapiens OX=9606 GN=RPL19 PE=1 SV=1	666010	74001.1
305_1	sp|P49207|RL34_HUMAN	5.46185	NA	13284.5	AFLIEEQK;IVYLYTK	1;1	2	2	0.1282	852;529	-	60S ribosomal protein L34 OS=Homo sapiens OX=9606 GN=RPL34 PE=1 SV=3	652760	108793
176_1	sp|P18621|RL17_HUMAN	7.0718	NA	21383.3	QWGWTQGR;YSLDPENPTK	1;1	2	2	0.0978	1040;1727	-	60S ribosomal protein L17 OS=Homo sapiens OX=9606 GN=RPL17 PE=1 SV=3	591602	53782
334_1	sp|P46776|RL27A_HUMAN	8.92746	NA	16551	LWTLVSEQTR;TGAAPIIDVVR	1;1	2	2	0.1419	2085;1495	-	60S ribosomal protein L27a OS=Homo sapiens OX=9606 GN=RPL27A PE=1 SV=2	439426	54928.2
91_1	sp|P62913|RL11_HUMAN	7.0718	NA	20239.6	VLEQLTGQTPVFSK;YDGIILPGK	1;1	2	2	0.1292	3465;835	-	60S ribosomal protein L11 OS=Homo sapiens OX=9606 GN=RPL11 PE=1 SV=2	433825	48202.8
338_1	sp|Q96N67|DOCK7_HUMAN	8.92746	NA	242407	NSLPDALLPNLLDR;SPSGSAFGSQENLR	1;1	2	2	0.0131	3492;2926	-	Dedicator of cytokinesis protein 7 OS=Homo sapiens OX=9606 GN=DOCK7 PE=1 SV=4	296857	2494.6
113_1	sp|Q01844|EWS_HUMAN	8.92746	NA	68435.7	GDATVSYEDPPTAK;QDHPSSMGVYGQESGGFSGPGENR	1;1	2	2	0.0579	2988;5802	-	RNA-binding protein EWS OS=Homo sapiens OX=9606 GN=EWSR1 PE=1 SV=1	271305	11795.9
275_1	sp|P62249|RS16_HUMAN	6.97814	NA	16435	DILIQYDR;LLEPVLLLGK	1;1	2	2	0.1233	1123;1395	-	40S ribosomal protein S16 OS=Homo sapiens OX=9606 GN=RPS16 PE=1 SV=2	246393	20532.8
262_1	sp|P62937|PPIA_HUMAN	8.92746	NA	18000.9	FEDENFILK;VSFELFADK	1;1	2	2	0.1091	1682;1204	-	Peptidyl-prolyl cis-trans isomerase A OS=Homo sapiens OX=9606 GN=PPIA PE=1 SV=2	241856	17275.5
115_1	sp|Q9NQH7|XPP3_HUMAN	6.49661	NA	56996.8	AILFVPR;APVEEAFLYAK	1;1	2	2	0.0355	231;2114	-	Xaa-Pro aminopeptidase 3 OS=Homo sapiens OX=9606 GN=XPNPEP3 PE=1 SV=1	233609	8055.47
266_1	sp|Q96HS1|PGAM5_HUMAN	8.92746	NA	31984.6	AIETTDIISR;NVESGEEELASK	1;1	2	2	0.0761	1523;2328	-	Serine/threonine-protein phosphatase PGAM5, mitochondrial OS=Homo sapiens OX=9606 GN=PGAM5 PE=1 SV=2	227744	12652.4
133_1	sp|P04792|HSPB1_HUMAN	8.92746	NA	22768.5	LATQSNEITIPVTFESR;QLSSGVSEIR	1;1	2	2	0.1317	4661;1294	-	Heat shock protein beta-1 OS=Homo sapiens OX=9606 GN=HSPB1 PE=1 SV=2	222809	18567.5
331_1	sp|P11177|ODPB_HUMAN	6.84219	NA	39208	IMEGPAFNFLDAPAVR;VVSPWNSEDAK	1;1	2	2	0.0752	4282;2073	-	Pyruvate dehydrogenase E1 component subunit beta, mitochondrial OS=Homo sapiens OX=9606 GN=PDHB PE=1 SV=3	209046	11613.7
277_1	sp|P62899|RL31_HUMAN	6.64294	NA	14453.9	LYTLVTYVPVTTFK;SAINEVVTR	1;1	2	2	0.184	3868;897	-	60S ribosomal protein L31 OS=Homo sapiens OX=9606 GN=RPL31 PE=1 SV=1	203572	29081.7
186_1	sp|Q13247|SRSF6_HUMAN	8.92746	NA	39563.4	QAGEVTYADAHK;TNEGVIEFR	1;1	2	3	0.061	2317;2259;1248	-	Serine/arginine-rich splicing factor 6 OS=Homo sapiens OX=9606 GN=SRSF6 PE=1 SV=2	200016	9524.57
150_1	sp|P62277|RS13_HUMAN	8.92746	NA	17211.7	GLSQSALPYR;GLTPSQIGVILR	1;1	2	2	0.1457	1378;2181	-	40S ribosomal protein S13 OS=Homo sapiens OX=9606 GN=RPS13 PE=1 SV=2	195287	17753.4
105_1	sp|Q96AG4|LRC59_HUMAN	7.45693	NA	34908.9	LQQLPADFGR;LVTLPVSFAQLK	1;1	2	2	0.0717	1640;2413	-	Leucine-rich repeat-containing protein 59 OS=Homo sapiens OX=9606 GN=LRRC59 PE=1 SV=1	189986	10554.8
335_1	sp|P62266|RS23_HUMAN	8.92746	NA	15797.7	GHAVGDIPGVR;VANVSLLALYK	1;1	2	2	0.1538	1299;1868	-	40S ribosomal protein S23 OS=Homo sapiens OX=9606 GN=RPS23 PE=1 SV=3	185921	23240.1
291_1	sp|P50914|RL14_HUMAN	6.76247	NA	23417	LVAIVDVIDQNR;VAYVSFGPHAGK	1;1	2	2	0.1116	2579;2083	-	60S ribosomal protein L14 OS=Homo sapiens OX=9606 GN=RPL14 PE=1 SV=4	179283	14940.2
179_1	sp|Q9ULV4|COR1C_HUMAN	8.92746	NA	53215.1	AIFLADGNVFTTGFSR;VGIVAWHPTAR	1;1	2	2	0.057	4146;1964	-	Coronin-1C OS=Homo sapiens OX=9606 GN=CORO1C PE=1 SV=1	162617	6775.7
242_1	sp|P50990|TCPQ_HUMAN	7.0718	NA	59582.5	AVDDGVNTFK;ETEGDVTSVK	1;1	2	2	0.0365	1255;1246	-	T-complex protein 1 subunit theta OS=Homo sapiens OX=9606 GN=CCT8 PE=1 SV=4	160412	4010.3
145_1	sp|Q14103|HNRPD_HUMAN	7.2647	NA	38410.3	GFGFVLFK;IFVGGLSPDTPEEK	1;1	2	2	0.062	585;3146	-	Heterogeneous nuclear ribonucleoprotein D0 OS=Homo sapiens OX=9606 GN=HNRNPD PE=1 SV=1	159305	10620.4
134_1	sp|P00558|PGK1_HUMAN	8.92746	NA	44586.1	ALESPERPFLAILGGAK;ITLPVDFVTADK	1;1	2	2	0.0695	4301;2427	-	Phosphoglycerate kinase 1 OS=Homo sapiens OX=9606 GN=PGK1 PE=1 SV=3	151154	5038.45
117_1	sp|Q9UN86|G3BP2_HUMAN	8.92746	NA	54087.8	TEELKPQVEEK;VEAKPEVQSQPPR	1;1	2	3	0.0498	2479;2480;3049	-	Ras GTPase-activating protein-binding protein 2 OS=Homo sapiens OX=9606 GN=G3BP2 PE=1 SV=2	149789	5165.15
2_1	sp|P0CG48|UBC_HUMAN	8.92746	NA	76991.5	ESTLHLVLR;TITLEVEPSDTIENVK	1;1	2	3	0.0365	1265;1266;4349	sp|P62979|RS27A_HUMAN;sp|P0CG47|UBB_HUMAN;sp|P62987|RL40_HUMAN	Polyubiquitin-C OS=Homo sapiens OX=9606 GN=UBC PE=1 SV=3	147597	2342.81
73_1	sp|Q8NC51|PAIRB_HUMAN	6.90255	NA	44938.5	EETQPPVALK;SEEAHAEDSVMDHHFR	1;1	2	2	0.0637	1492;4680	-	Plasminogen activator inhibitor 1 RNA-binding protein OS=Homo sapiens OX=9606 GN=SERBP1 PE=1 SV=2	146154	6354.54
7_1	sp|P21589|5NTD_HUMAN	8.92746	NA	63327.5	VLPVGDEVVGIVGYTSK;YPFIVTSDDGR	1;1	2	2	0.0488	4196;2248	-	5'-nucleotidase OS=Homo sapiens OX=9606 GN=NT5E PE=1 SV=1	140382	4128.89
33_1	sp|O95782|AP2A1_HUMAN	8.92746	NA	107478	DFLTPPLLSVR;NADVELQQR	1;1	2	2	0.0205	2203;1275	-	AP-2 complex subunit alpha-1 OS=Homo sapiens OX=9606 GN=AP2A1 PE=1 SV=3	138571	2309.52
183_1	sp|P63244|RACK1_HUMAN	8.92746	NA	35054.6	DETNYGIPQR;LWDLTTGTTTR	1;1	2	2	0.0662	1876;2229	-	Receptor of activated protein C kinase 1 OS=Homo sapiens OX=9606 GN=RACK1 PE=1 SV=3	136565	6207.51
14_1	sp|Q01130|SRSF2_HUMAN	6.65924	NA	25461.2	DAEDAMDAMDGAVLDGR;VGDVYIPR	1;1	2	2	0.1131	4334;602	-	Serine/arginine-rich splicing factor 2 OS=Homo sapiens OX=9606 GN=SRSF2 PE=1 SV=4	136516	12410.5
90_1	sp|P46782|RS5_HUMAN	7.2647	NA	22862.1	QAVDVSPLR;TIAECLADELINAAK	1;1	2	2	0.1176	876;3801	-	40S ribosomal protein S5 OS=Homo sapiens OX=9606 GN=RPS5 PE=1 SV=4	128103	12810.3
35_2	sp|Q13595|TRA2A_HUMAN	8.92746	NA	32669.1	ANGMELDGR;GFAFVYFER;YGPLSGVNVVYDQR	0;1;1	2	2	0.1135	854;1590;3563	-	Transformer-2 protein homolog alpha OS=Homo sapiens OX=9606 GN=TRA2A PE=1 SV=1	125271	8947.96
77_1	sp|P62244|RS15A_HUMAN	8.92746	NA	14830	HGYIGEFEIIDDHR;MNVLADALK	1;1	2	2	0.1769	4090;907	-	40S ribosomal protein S15a OS=Homo sapiens OX=9606 GN=RPS15A PE=1 SV=2	123980	11270.9
201_1	sp|P83731|RL24_HUMAN	8.92746	NA	17767.9	AITGASLADIMAK;QINWTVLYR	1;1	2	2	0.1401	2281;1878	-	60S ribosomal protein L24 OS=Homo sapiens OX=9606 GN=RPL24 PE=1 SV=1	117390	11739
131_1	sp|P35232|PHB_HUMAN	8.92746	NA	29785.9	FDAGELITQR;VLPSITTEILK	1;1	2	2	0.0772	1663;1999	-	Prohibitin OS=Homo sapiens OX=9606 GN=PHB PE=1 SV=1	116929	6496.05
225_1	sp|P60174|TPIS_HUMAN	7.33997	NA	30771.7	SNVSDAVAQSTR;VVLAYEPVWAIGTGK	1;1	2	2	0.0944	2094;3698	-	Triosephosphate isomerase OS=Homo sapiens OX=9606 GN=TPI1 PE=1 SV=3	115788	6094.08
317_1	sp|Q92485|ASM3B_HUMAN	8.92746	NA	50781.2	IAGDQSTLQR;TTLPGVVNGANNPAIR	1;1	2	2	0.0571	1360;3668	-	Acid sphingomyelinase-like phosphodiesterase 3b OS=Homo sapiens OX=9606 GN=SMPDL3B PE=1 SV=2	106953	5629.11
53_2	sp|P51116|FXR2_HUMAN	8.92746	NA	74178	EDLMGLAIGTHGANIQQAR;EEGMVPFIFVGTR;LQIDEQLR;SYLEFSEDSVQVPR	0;1;0;1	2	3	0.0802	4919;3198;3199;1021;3919	-	Fragile X mental retardation syndrome-related protein 2 OS=Homo sapiens OX=9606 GN=FXR2 PE=1 SV=2	105562	2454.94
142_1	sp|P08865|RSSA_HUMAN	8.92746	NA	32833.4	AIVAIENPADVSVISSR;FTPGTFTNQIQAAFR	1;1	2	2	0.1085	4221;4085	-	40S ribosomal protein SA OS=Homo sapiens OX=9606 GN=RPSA PE=1 SV=4	103606	6907.1
207_1	sp|Q13151|ROA0_HUMAN	8.92746	NA	30821.8	EDIYSGGGGGGSR;GDVAEGDLIEHFSQFGTVEK	1;1	2	2	0.1082	1986;5265	-	Heterogeneous nuclear ribonucleoprotein A0 OS=Homo sapiens OX=9606 GN=HNRNPA0 PE=1 SV=1	101760	7268.54
250_1	sp|P49368|TCPG_HUMAN	8.92746	NA	60495.3	AVAQALEVIPR;ELGIWEPLAVK	1;1	2	2	0.0404	1750;2187	-	T-complex protein 1 subunit gamma OS=Homo sapiens OX=9606 GN=CCT3 PE=1 SV=4	98736.4	2668.55
197_1	sp|O00425|IF2B3_HUMAN	8.92746	NA	63665.6	DQTPDENDQVVVK;IAPAEAPDAK	1;1	2	2	0.0397	3138;867	-	Insulin-like growth factor 2 mRNA-binding protein 3 OS=Homo sapiens OX=9606 GN=IGF2BP3 PE=1 SV=2	92556.7	2722.26
270_1	sp|P55209|NP1L1_HUMAN	8.92746	NA	45345.9	LDGLVETPTGYIESLPR;YAVLYQPLFDK	1;1	2	2	0.0716	4502;2589	-	Nucleosome assembly protein 1-like 1 OS=Homo sapiens OX=9606 GN=NAP1L1 PE=1 SV=1	92101.2	7084.71
341_1	sp|P26368|U2AF2_HUMAN	8.92746	NA	53467.2	LFIGGLPNYLNDDQVK;NFAFLEFR	1;1	2	2	0.0505	4398;1144	-	Splicing factor U2AF 65 kDa subunit OS=Homo sapiens OX=9606 GN=U2AF2 PE=1 SV=4	84876.7	4467.2
136_1	sp|P60842|IF4A1_HUMAN	8.92746	NA	46124.6	ATQALVLAPTR;LQMEAPHIIVGTPGR	1;1	2	2	0.064	1612;3813	-	Eukaryotic initiation factor 4A-I OS=Homo sapiens OX=9606 GN=EIF4A1 PE=1 SV=1	80876.6	3516.37
223_1	sp|P09622|DLDH_HUMAN	8.92746	NA	54143	EANLAASFGK;IPNIYAIGDVVAGPMLAHK	1;1	2	2	0.057	992;4891	-	Dihydrolipoyl dehydrogenase, mitochondrial OS=Homo sapiens OX=9606 GN=DLD PE=1 SV=2	80768	2991.41
160_1	sp|P47756|CAPZB_HUMAN	8.92746	NA	31330.8	SGSGTMNLGGSLTR;STLNEIYFGK	1;1	2	2	0.0866	2567;1770	-	F-actin-capping protein subunit beta OS=Homo sapiens OX=9606 GN=CAPZB PE=1 SV=4	79270.5	3963.53
63_2	sp|P35637|FUS_HUMAN	8.92746	NA	53393.8	AAIDWFDGK;GEATVSFDDPPSAK;LKGEATVSFDDPPSAK;TGQPMINLYTDR	0;0;1;1	2	2	0.0703	1055;2843;3939;2870	-	RNA-binding protein FUS OS=Homo sapiens OX=9606 GN=FUS PE=1 SV=1	68337.3	4019.84
238_1	sp|P27694|RFA1_HUMAN	8.92746	NA	68095.3	DKNEQAFEEVFQNANFR;FFPLIEVNK	1;1	2	2	0.0422	5035;1456	-	Replication protein A 70 kDa DNA-binding subunit OS=Homo sapiens OX=9606 GN=RPA1 PE=1 SV=2	68082	2063.09
114_1	sp|Q96C19|EFHD2_HUMAN	7.2647	NA	26680.5	EFLLIFR;LSEIDVSSEGVK	1;1	2	2	0.0792	674;2225	-	EF-hand domain-containing protein D2 OS=Homo sapiens OX=9606 GN=EFHD2 PE=1 SV=1	59088.3	3693.02
236_1	sp|P13010|XRCC5_HUMAN	8.92746	NA	82652.3	EEASGSSVTAEEAK;TLFPLIEAK	1;1	2	2	0.0314	2738;1099	-	X-ray repair cross-complementing protein 5 OS=Homo sapiens OX=9606 GN=XRCC5 PE=1 SV=3	58221.6	1323.22
215_1	sp|O15479|MAGB2_HUMAN	8.92746	NA	35255.1	FQFLWGPR;SGSLVQFLLYK	1;1	2	2	0.0596	1181;2186	-	Melanoma-associated antigen B2 OS=Homo sapiens OX=9606 GN=MAGEB2 PE=1 SV=3	52257.5	3483.83
301_1	sp|P12268|IMDH2_HUMAN	8.92746	NA	55769.6	TSSAQVEGGVHSLHSYEK;VAQGVSGAVQDK	1;1	2	2	0.0584	4699;1704	-	Inosine-5'-monophosphate dehydrogenase 2 OS=Homo sapiens OX=9606 GN=IMPDH2 PE=1 SV=2	45236.5	1809.46
8_1	sp|Q9UBI6|GBG12_HUMAN	7.61319	NA	8001.17	SDPLLIGIPTSENPFK;TASTNNIAQAR	1;1	2	2	0.375	4178;1649	-	Guanine nucleotide-binding protein G(I)/G(S)/G(O) subunit gamma-12 OS=Homo sapiens OX=9606 GN=GNG12 PE=1 SV=3	44104.1	8820.82
184_2	sp|Q92841|DDX17_HUMAN	8.92746	NA	80222	APILIATDVASR;DMVGIAQTGSGK;ELAQQVQQVADDYGK;GLDVEDVK;IVDQIRPDR;MLDMGFEPQIR	0;1;1;0;0;0	2	2	0.0919	2055;1807;4041;434;1494;1493;2629	-	Probable ATP-dependent RNA helicase DDX17 OS=Homo sapiens OX=9606 GN=DDX17 PE=1 SV=2	43974.7	1157.23
264_1	sp|P55884|EIF3B_HUMAN	8.92746	NA	92423.8	GTQGVVTNFEIFR;VTLMQLPTR	1;1	2	2	0.027	3062;1287	-	Eukaryotic translation initiation factor 3 subunit B OS=Homo sapiens OX=9606 GN=EIF3B PE=1 SV=3	38833.3	1049.55
324_1	sp|Q96SB3|NEB2_HUMAN	8.92746	NA	89279.8	EAAAVAPPER;LELFPVELEK	1;1	2	2	0.0245	999;2016	-	Neurabin-2 OS=Homo sapiens OX=9606 GN=PPP1R9B PE=1 SV=3	28211.6	723.373
307_1	sp|P62829|RL23_HUMAN	8.92746	NA	14856.1	LPAAGVGDMVMATVK;NLYIISVK	1;1	2	2	0.1643	3151;729	-	60S ribosomal protein L23 OS=Homo sapiens OX=9606 GN=RPL23 PE=1 SV=1	27465.2	2746.52
52_1	sp|Q99729|ROAA_HUMAN	7.61319	NA	36202.4	EVYQQQQYGSGGR;GFGFILFK	1;1	2	2	0.0633	3210;631	-	Heterogeneous nuclear ribonucleoprotein A/B OS=Homo sapiens OX=9606 GN=HNRNPAB PE=1 SV=2	27261.7	1947.26
138_1	sp|P02647|APOA1_HUMAN	8.92746	NA	30758.9	QGLLPVLESFK;VSFLSALEEYTK	1;1	2	3	0.0861	2072;1997;2713	-	Apolipoprotein A-I OS=Homo sapiens OX=9606 GN=APOA1 PE=1 SV=1	24207.5	1152.74
332_1	sp|P04083|ANXA1_HUMAN	8.92746	NA	38690	GTDVNVFNTILTTR;GVDEATIIDILTK	1;1	2	2	0.078	3491;2716	-	Annexin A1 OS=Homo sapiens OX=9606 GN=ANXA1 PE=1 SV=2	20667.3	984.159
124_1	sp|Q14974|IMB1_HUMAN	6.76247	NA	97108	AAVENLPTFLVELSR;LAATNALLNSLEFTK	1;1	2	2	0.0342	3926;3709	-	Importin subunit beta-1 OS=Homo sapiens OX=9606 GN=KPNB1 PE=1 SV=2	18440.3	485.27
274_1	sp|Q9Y265|RUVB1_HUMAN	8.92746	NA	50196.3	ALESSIAPIVIFASNR;YSVQLLTPANLLAK	1;1	2	2	0.0658	4027;3387	-	RuvB-like 1 OS=Homo sapiens OX=9606 GN=RUVBL1 PE=1 SV=1	15967.8	725.811
271_1	sp|P36551|HEM6_HUMAN	7.61319	NA	50120	GIGGIFFDDLDSPSK;IESILMSLPLTAR	1;1	2	2	0.0617	3565;3018	-	Oxygen-dependent coproporphyrinogen-III oxidase, mitochondrial OS=Homo sapiens OX=9606 GN=CPOX PE=1 SV=3	9986	332.867
235_1	sp|P08195|4F2_HUMAN	7.61319	NA	67951.7	GQSEDPGSLLSLFR;LLTSFLPAQLLR	1;1	2	2	0.0413	3227;2652	-	4F2 cell-surface antigen heavy chain OS=Homo sapiens OX=9606 GN=SLC3A2 PE=1 SV=3	7230.68	219.111
67_1	sp|P06744|G6PI_HUMAN	8.92746	NA	63107.2	LTPFMLGALVAMYEHK;TLAQLNPESSLFIIASK	1;1	2	2	0.0591	4493;4440	-	Glucose-6-phosphate isomerase OS=Homo sapiens OX=9606 GN=GPI PE=1 SV=4	6999.3	212.1
24_1	sp|P63010|AP2B1_HUMAN	8.92746	NA	104486	LASQANIAQVLAELK;LHDINAQMVEDQGFLDSLR	1;1	2	2	0.0363	3577;5340	-	AP-2 complex subunit beta OS=Homo sapiens OX=9606 GN=AP2B1 PE=1 SV=1	0	0
71_1	sp|P08173|ACM4_HUMAN	4.46373	NA	53014.9	MANFTPVNGSSGNQSVRLVTSSSHNR	1	1	1	0.0543	6216	-	Muscarinic acetylcholine receptor M4 OS=Homo sapiens OX=9606 GN=CHRM4 PE=1 SV=2	7.54929e+06	471831
281_1	sp|Q14344|GNA13_HUMAN	4.46373	NA	44021.7	ILLLGAGESGK	1	1	1	0.0292	1218	sp|Q03113|GNA12_HUMAN	Guanine nucleotide-binding protein subunit alpha-13 OS=Homo sapiens OX=9606 GN=GNA13 PE=1 SV=2	1.77977e+06	71190.8
5_1	sp|Q7Z794|K2C1B_HUMAN	3.42234	NA	61863.5	FLEQQNQVLQTK;YEDEINK;YQELQITAGR	0;0;1	1	1	0.0502	3089;573;1808	-	Keratin, type II cytoskeletal 1b OS=Homo sapiens OX=9606 GN=KRT77 PE=2 SV=3	1.6838e+06	49523.5
13_1	sp|Q12931|TRAP1_HUMAN	4.46373	NA	80059.7	GVVDSEDIPLNLSR	1	1	1	0.0199	3276	-	Heat shock protein 75 kDa, mitochondrial OS=Homo sapiens OX=9606 GN=TRAP1 PE=1 SV=3	1.02512e+06	21356.6
174_1	sp|Q8WXR4|MYO3B_HUMAN	2.80097	NA	151733	LFSWIVNR	1	1	1	0.006	1118	-	Myosin-IIIb OS=Homo sapiens OX=9606 GN=MYO3B PE=2 SV=4	585291	7803.88
85_1	sp|P0DOX8|IGL1_HUMAN	2.80097	NA	22816.1	VTVLGQPK	1	1	1	0.037	309	sp|B9A064|IGLL5_HUMAN	Immunoglobulin lambda-1 light chain OS=Homo sapiens OX=9606 PE=1 SV=1	354227	35422.7
130_1	sp|P63104|1433Z_HUMAN	4.46373	NA	27727.7	DSTLIMQLLR;NLLSVAYK;SVTEQGAELSNEER	0;0;1	1	1	0.1306	1955;1954;1861;567;3472	-	14-3-3 protein zeta/delta OS=Homo sapiens OX=9606 GN=YWHAZ PE=1 SV=1	292860	15413.7
34_1	sp|O14556|G3PT_HUMAN	4.46373	NA	44472.8	AGIALNDNFVK;LTGMAFR	1;0	1	1	0.0441	1719;222	-	Glyceraldehyde-3-phosphate dehydrogenase, testis-specific OS=Homo sapiens OX=9606 GN=GAPDHS PE=1 SV=2	248783	11308.3
187_1	sp|Q149M9|NWD1_HUMAN	2.17921	NA	174441	DHLTARPSDLELVAR	1	1	1	0.0096	4050	-	NACHT domain- and WD repeat-containing protein 1 OS=Homo sapiens OX=9606 GN=NWD1 PE=1 SV=3	226811	2412.88
55_1	sp|P42766|RL35_HUMAN	4.46373	NA	14542.6	VLTVINQTQK	1	1	1	0.0813	1636	-	60S ribosomal protein L35 OS=Homo sapiens OX=9606 GN=RPL35 PE=1 SV=2	213500	35583.4
70_1	sp|A0A075B6S4|KVD17_HUMAN	2.27482	NA	12826.4	QGISNYLAWFQQKPGK	1	1	1	0.1368	4534	-	Immunoglobulin kappa variable 1D-17 OS=Homo sapiens OX=9606 GN=IGKV1D-17 PE=3 SV=1	212058	42411.5
58_1	sp|P16402|H13_HUMAN	4.46373	NA	22336.3	ALAAAGYDVEK	1	1	1	0.0498	1462	sp|P10412|H14_HUMAN;sp|P16403|H12_HUMAN;sp|P22492|H1T_HUMAN;sp|Q02539|H11_HUMAN	Histone H1.3 OS=Homo sapiens OX=9606 GN=HIST1H1D PE=1 SV=2	210637	16202.8
60_1	sp|Q9H853|TBA4B_HUMAN	4.46373	NA	27533.7	LISQIVSSITASLR;QIFHPEQLITGK	0;1	1	3	0.1079	3144;2795;2736;2796	-	Putative tubulin-like protein alpha-4B OS=Homo sapiens OX=9606 GN=TUBA4B PE=5 SV=2	207746	17312.2
185_1	sp|Q00325|MPCP_HUMAN	4.46373	NA	40068.7	IQTQPGYANTLR	1	1	1	0.0331	2606	-	Phosphate carrier protein, mitochondrial OS=Homo sapiens OX=9606 GN=SLC25A3 PE=1 SV=2	179098	8954.9
120_1	sp|P60866|RS20_HUMAN	4.46373	NA	13364.3	TPVEPEVAIHR	1	1	1	0.0924	2144	-	40S ribosomal protein S20 OS=Homo sapiens OX=9606 GN=RPS20 PE=1 SV=1	178359	29726.5
43_1	sp|P68032|ACTC_HUMAN	4.46373	NA	41991.9	AGFAGDDAPR;AVFPSIVGRPR;DLTDYLMK;DSYVGDEAQSK;DSYVGDEAQSKR;EITALAPSTMK;HQGVMVGMGQK;IWHHTFYNELR;SYELPDGQVITIGNER;YPIEHGIITNWDDMEK	0;0;0;0;0;0;0;0;0;1	1	5	0.2812	838;839;1903;1904;1017;942;1018;1019;1899;1900;2574;2573;2575;1796;1795;1797;1843;1939;1769;1844;3288;3290;3287;3297;3298;3299;3289;4356;4357;4359;4366;4355;4361;4358;4360;4856;4853;4855;4819;4852	sp|P68133|ACTS_HUMAN	Actin, alpha cardiac muscle 1 OS=Homo sapiens OX=9606 GN=ACTC1 PE=1 SV=1	163677	7116.39
190_1	sp|Q3MHD2|LSM12_HUMAN	4.46373	NA	21687.1	TETPPPLASLNVSK	1	1	1	0.0718	2996	-	Protein LSM12 homolog OS=Homo sapiens OX=9606 GN=LSM12 PE=1 SV=2	157560	14323.7
168_1	sp|P32969|RL9_HUMAN	4.46373	NA	21849.8	FLDGIYVSEK	1	1	1	0.0521	1762	-	60S ribosomal protein L9 OS=Homo sapiens OX=9606 GN=RPL9 PE=1 SV=1	152471	13861
217_1	sp|O60610|DIAP1_HUMAN	2.43882	NA	141258	QDLEAEVSQLTGEVAK	1	1	1	0.0126	4150	-	Protein diaphanous homolog 1 OS=Homo sapiens OX=9606 GN=DIAPH1 PE=1 SV=2	149513	2135.9
25_1	sp|P01597|KV139_HUMAN	3.42234	NA	12729.3	LLIYAASSLQSGVPSR	1	1	1	0.1368	3946	sp|A0A0C4DH73|KV112_HUMAN;sp|P01611|KVD12_HUMAN;sp|A0A0C4DH72|KV106_HUMAN	Immunoglobulin kappa variable 1-39 OS=Homo sapiens OX=9606 GN=IGKV1-39 PE=1 SV=2 >sp|P04432|KVD39_HUMAN Immunoglobulin kappa variable 1D-39 OS=Homo sapiens OX=9606 GN=IGKV1D-39 PE=3 SV=2	148457	29691.5
126_1	sp|P54136|SYRC_HUMAN	2.16274	NA	75330.9	GFVQVDDGR	1	1	1	0.0136	915	-	Arginine--tRNA ligase, cytoplasmic OS=Homo sapiens OX=9606 GN=RARS PE=1 SV=2	138778	3384.83
333_1	sp|Q9NTI7|INKA2_HUMAN	2.40863	NA	32738.3	DLAPLPR	1	1	1	0.0236	161	-	PAK4-inhibitor INKA2 OS=Homo sapiens OX=9606 GN=INKA2 PE=1 SV=1	136755	7197.62
127_1	sp|Q03135|CAV1_HUMAN	4.46373	NA	20458.5	YVDSEGHLYTVPIR	1	1	1	0.0787	3887	-	Caveolin-1 OS=Homo sapiens OX=9606 GN=CAV1 PE=1 SV=4	130240	11840
304_1	sp|P30050|RL12_HUMAN	4.46373	NA	17807.5	IGPLGLSPK	1	1	1	0.0545	467	-	60S ribosomal protein L12 OS=Homo sapiens OX=9606 GN=RPL12 PE=1 SV=1	130054	11823
95_1	sp|Q9Y266|NUDC_HUMAN	4.46373	NA	38219.1	LVSSDPEINTK	1	1	1	0.0332	1938	-	Nuclear migration protein nudC OS=Homo sapiens OX=9606 GN=NUDC PE=1 SV=1	125636	5462.45
269_1	sp|Q8NFJ5|RAI3_HUMAN	4.46373	NA	40224.9	AHAWPSPYK	1	1	1	0.0252	1209	-	Retinoic acid-induced protein 3 OS=Homo sapiens OX=9606 GN=GPRC5A PE=1 SV=2	122146	13571.7
265_1	sp|P46778|RL21_HUMAN	4.46373	NA	18553.1	VYNVTQHAVGIVVNK	1	1	1	0.0938	3855	-	60S ribosomal protein L21 OS=Homo sapiens OX=9606 GN=RPL21 PE=1 SV=2	107732	11970.3
47_1	sp|P62854|RS26_HUMAN	4.46373	NA	13007.1	NIVEAAAVR	1	1	1	0.0783	698	sp|Q5JNZ5|RS26L_HUMAN	40S ribosomal protein S26 OS=Homo sapiens OX=9606 GN=RPS26 PE=1 SV=3	106569	17761.4
164_1	sp|P35268|RL22_HUMAN	4.46373	NA	14777.8	AGNLGGGVVTIER	1	1	1	0.1016	2126	-	60S ribosomal protein L22 OS=Homo sapiens OX=9606 GN=RPL22 PE=1 SV=2	104495	17415.8
302_1	sp|P59190|RAB15_HUMAN	4.46373	NA	24375.2	IQIWDTAGQER	1	1	1	0.0519	2418	-	Ras-related protein Rab-15 OS=Homo sapiens OX=9606 GN=RAB15 PE=1 SV=1	104100	6123.51
180_1	sp|Q16698|DECR_HUMAN	2.80097	NA	36044.8	VAGHPNIVINNAAGNFISPTER	1	1	1	0.0657	5458	-	2,4-dienoyl-CoA reductase, mitochondrial OS=Homo sapiens OX=9606 GN=DECR1 PE=1 SV=1	103288	4694.9
343_1	sp|Q68DL7|CR063_HUMAN	2.66088	NA	77181.3	LPAPELK	1	1	1	0.0102	126	-	Uncharacterized protein C18orf63 OS=Homo sapiens OX=9606 GN=C18orf63 PE=2 SV=2	101408	1950.15
116_1	sp|Q8N3E9|PLCD3_HUMAN	4.46373	NA	89202.2	APELALVR	1	1	1	0.0101	414	-	1-phosphatidylinositol 4,5-bisphosphate phosphodiesterase delta-3 OS=Homo sapiens OX=9606 GN=PLCD3 PE=1 SV=3	101393	2740.35
93_1	sp|P06753|TPM3_HUMAN	2.9932	NA	32929.8	AADAEAEVASLNR;IQLVEEELDR	1;0	1	1	0.0807	2417;2130	-	Tropomyosin alpha-3 chain OS=Homo sapiens OX=9606 GN=TPM3 PE=1 SV=2	85457.6	3560.73
107_1	sp|P23528|COF1_HUMAN	4.46373	NA	18490.7	YALYDATYETK	1	1	1	0.0663	2506	sp|Q9Y281|COF2_HUMAN	Cofilin-1 OS=Homo sapiens OX=9606 GN=CFL1 PE=1 SV=3	84329.7	7027.47
162_1	sp|Q99873|ANM1_HUMAN	2.40863	NA	42433.9	WLAPDGLIFPDR	1	1	1	0.0323	2762	-	Protein arginine N-methyltransferase 1 OS=Homo sapiens OX=9606 GN=PRMT1 PE=1 SV=3	78611.7	3930.59
147_1	sp|P01834|IGKC_HUMAN	2.37846	NA	11757.8	TVAAPSVFIFPPSDEQLK	1	1	1	0.1682	4779	-	Immunoglobulin kappa constant OS=Homo sapiens OX=9606 GN=IGKC PE=1 SV=2	78441	15688.2
230_1	sp|Q8WYL5|SSH1_HUMAN	2.66088	NA	115439	SVPADPAPPSR	1	1	1	0.0105	1388	-	Protein phosphatase Slingshot homolog 1 OS=Homo sapiens OX=9606 GN=SSH1 PE=1 SV=2	75920	1380.36
216_1	sp|P42336|PK3CA_HUMAN	2.40863	NA	124203	LINLTDILKQEK	1	1	1	0.0112	2896	-	Phosphatidylinositol 4,5-bisphosphate 3-kinase catalytic subunit alpha isoform OS=Homo sapiens OX=9606 GN=PIK3CA PE=1 SV=2	73562.4	1021.7
284_1	sp|P15927|RFA2_HUMAN	4.46373	NA	29228.5	APTNIVYK	1	1	1	0.0296	557	-	Replication protein A 32 kDa subunit OS=Homo sapiens OX=9606 GN=RPA2 PE=1 SV=1	72434.5	6036.21
74_2	sp|Q9NVI7|ATD3A_HUMAN	2.80097	NA	71324.7	ITVLEALR;LALHSGMDYAIMTGGDVAPMGR;LAQFDYGR;LFDWANTSR;LLSRPQDALEGVVLSPSLEAR;QQQLLNEENLR;QTVLESIR;TAGTLFGEGFR;WSNFDPTGLER	0;0;0;0;1;0;0;0;0	1	1	0.1719	587;5492;807;1477;5399;2699;717;1687;2445	-	ATPase family AAA domain-containing protein 3A OS=Homo sapiens OX=9606 GN=ATAD3A PE=1 SV=2	66879.9	1486.22
155_1	sp|P31948|STIP1_HUMAN	4.46373	NA	62599.4	DPQALSEHLK	1	1	1	0.0184	1603	-	Stress-induced-phosphoprotein 1 OS=Homo sapiens OX=9606 GN=STIP1 PE=1 SV=1	66539.7	1547.43
321_1	sp|P81605|DCD_HUMAN	4.46373	NA	11276.8	ENAGEDPGLAR	1	1	1	0.1	1567	-	Dermcidin OS=Homo sapiens OX=9606 GN=DCD PE=1 SV=2	60864.2	7608.03
118_1	sp|P29692|EF1D_HUMAN	4.46373	NA	31102.8	GVVQELQQAISK	1	1	1	0.0427	2357	-	Elongation factor 1-delta OS=Homo sapiens OX=9606 GN=EEF1D PE=1 SV=5	59990.6	2999.53
9_1	sp|P19012|K1C15_HUMAN	4.46373	NA	49181.1	ALEEANADLEVK;ITMQNLNDR;LAADDFR;LASYLDK;LEQEIATYR;VLDELTLAR	0;1;0;0;0;0	1	1	0.1162	2361;1533;213;212;218;219;1545;1090	-	Keratin, type I cytoskeletal 15 OS=Homo sapiens OX=9606 GN=KRT15 PE=1 SV=3	59295	1743.97
311_1	sp|P30041|PRDX6_HUMAN	4.46373	NA	25019.2	LPFPIIDDR	1	1	1	0.0402	1346	-	Peroxiredoxin-6 OS=Homo sapiens OX=9606 GN=PRDX6 PE=1 SV=3	58534.6	3658.41
29_1	sp|Q9Y5B9|SP16H_HUMAN	4.46373	NA	119838	ELAAQLNEEAK	1	1	1	0.0105	2007	-	FACT complex subunit SPT16 OS=Homo sapiens OX=9606 GN=SUPT16H PE=1 SV=1	58483.6	928.311
267_1	sp|P62070|RRAS2_HUMAN	4.46373	NA	23384.7	QVTQEEGQQLAR	1	1	1	0.0588	2712	-	Ras-related protein R-Ras2 OS=Homo sapiens OX=9606 GN=RRAS2 PE=1 SV=1	56399.9	3759.99
1_1	sp|P48643|TCPE_HUMAN	4.46373	NA	59632.8	LDVTSVEDYK	1	1	1	0.0185	1756	-	T-complex protein 1 subunit epsilon OS=Homo sapiens OX=9606 GN=CCT5 PE=1 SV=1	55203.2	1452.72
101_1	sp|O75695|XRP2_HUMAN	4.46373	NA	39615.5	APDFLPLLNK	1	1	1	0.0286	1565	-	Protein XRP2 OS=Homo sapiens OX=9606 GN=RP2 PE=1 SV=4	53024	2790.74
66_1	sp|A0A0C4DH69|KV109_HUMAN	2.66088	NA	12706.4	LLIYAASTLQSGVPSR	1	1	1	0.1368	3996	sp|A0A075B6S5|KV127_HUMAN;sp|A0A0C4DH67|KV108_HUMAN	Immunoglobulin kappa variable 1-9 OS=Homo sapiens OX=9606 GN=IGKV1-9 PE=3 SV=1	47659.2	9531.85
74_1	sp|Q5T9A4|ATD3B_HUMAN	3.42234	NA	72527.3	ITVLEALR;LALHSGMDYAIMTGGDVAPMGR;LAQFDYGR;LFDWANTSR;LKEYEAAVEQLK;QQQLLNEENLR;QTVLESIR;TAGTLFGEGFR;WSNFDPTGLER	0;0;0;0;1;0;0;0;0	1	1	0.1543	587;5492;807;1477;2849;2699;717;1687;2445	-	ATPase family AAA domain-containing protein 3B OS=Homo sapiens OX=9606 GN=ATAD3B PE=1 SV=1	45821	1065.6
130_2	sp|P62258|1433E_HUMAN	2.66088	NA	29155.4	DSTLIMQLLR;IISSIEQK;NLLSVAYK	0;1;0	1	1	0.102	1955;1954;1861;597;567	-	14-3-3 protein epsilon OS=Homo sapiens OX=9606 GN=YWHAE PE=1 SV=1	43875.3	2437.51
129_1	sp|P14649|MYL6B_HUMAN	4.46373	NA	22749.7	ALGQNPTNAEVLK	1	1	1	0.0625	2577	sp|P60660|MYL6_HUMAN	Myosin light chain 6B OS=Homo sapiens OX=9606 GN=MYL6B PE=1 SV=1	43122.9	3080.21
132_1	sp|Q14764|MVP_HUMAN	2.80097	NA	99265.9	LAQDPFPLYPGEVLEK	1	1	1	0.0179	4418	-	Major vault protein OS=Homo sapiens OX=9606 GN=MVP PE=1 SV=4	38883.6	793.542
12_1	sp|P08582|TRFM_HUMAN	4.46373	NA	80163.3	TVGWNVPVGYLVESGR	1	1	1	0.0217	4199	-	Melanotransferrin OS=Homo sapiens OX=9606 GN=MELTF PE=1 SV=2	37924.4	861.919
130_4	sp|P27348|1433T_HUMAN	4.46373	NA	27746.8	AVTEQGAELSNEER;DSTLIMQLLR;NLLSVAYK	1;0;0	1	1	0.1306	3400;1955;1954;1861;567	-	14-3-3 protein theta OS=Homo sapiens OX=9606 GN=YWHAQ PE=1 SV=1	37521.9	2084.55
260_1	sp|P07737|PROF1_HUMAN	4.46373	NA	15044.6	STGGAPTFNVTVTK	1	1	1	0.1	2678	-	Profilin-1 OS=Homo sapiens OX=9606 GN=PFN1 PE=1 SV=2	36922.8	4102.53
263_1	sp|O00214|LEG8_HUMAN	4.46373	NA	35785.5	NSFLQESWGEEER	1	1	1	0.041	3726	-	Galectin-8 OS=Homo sapiens OX=9606 GN=LGALS8 PE=1 SV=4	35768.6	1788.43
251_1	sp|P27824|CALX_HUMAN	4.46373	NA	67525.8	KPEDWDERPK	1	1	1	0.0169	2355	-	Calnexin OS=Homo sapiens OX=9606 GN=CANX PE=1 SV=2	34508.3	1278.08
306_1	sp|Q07021|C1QBP_HUMAN	4.46373	NA	31342.6	AFVDFLSDEIK	1	1	1	0.039	2296	-	Complement component 1 Q subcomponent-binding protein, mitochondrial OS=Homo sapiens OX=9606 GN=C1QBP PE=1 SV=1	33934.2	2262.28
231_1	sp|P43243|MATR3_HUMAN	4.46373	NA	94564.8	TEEGPTLSYGR	1	1	1	0.013	1982	-	Matrin-3 OS=Homo sapiens OX=9606 GN=MATR3 PE=1 SV=2	33549.7	713.824
322_1	sp|Q9UGI8|TES_HUMAN	2.40863	NA	47963.9	QPVAGSEGAQYR	1	1	1	0.0285	2223	-	Testin OS=Homo sapiens OX=9606 GN=TES PE=1 SV=1	29459.4	1091.09
80_1	sp|Q9Y6M4|KC1G3_HUMAN	4.46373	NA	51355.9	APQLHLEYR;LFTDLFDR	0;1	1	1	0.038	1563;1068	sp|P78368|KC1G2_HUMAN	Casein kinase I isoform gamma-3 OS=Homo sapiens OX=9606 GN=CSNK1G3 PE=1 SV=2	29320	1011.03
148_1	sp|P23526|SAHH_HUMAN	4.46373	NA	47685.2	VPAINVNDSVTK	1	1	1	0.0278	2195	-	Adenosylhomocysteinase OS=Homo sapiens OX=9606 GN=AHCY PE=1 SV=4	28280.4	1229.58
316_1	sp|Q04637|IF4G1_HUMAN	4.46373	NA	175382	EAVGDLLDAFK	1	1	1	0.0069	1794	-	Eukaryotic translation initiation factor 4 gamma 1 OS=Homo sapiens OX=9606 GN=EIF4G1 PE=1 SV=4	28157.5	391.077
9_2	sp|Q04695|K1C17_HUMAN	4.46373	NA	48076	ALEEANTELEVK;EVATNSELVQSGK;LAADDFR;LASYLDK;LEQEIATYR;VLDELTLAR	1;0;0;0;0;0	1	1	0.1319	2539;2604;213;212;218;219;1545;1090	-	Keratin, type I cytoskeletal 17 OS=Homo sapiens OX=9606 GN=KRT17 PE=1 SV=2	27890.7	820.316
178_1	sp|P34896|GLYC_HUMAN	4.46373	NA	53049	ISATSIFFESMPYK	1	1	1	0.029	3829	sp|P34897|GLYM_HUMAN	Serine hydroxymethyltransferase, cytosolic OS=Homo sapiens OX=9606 GN=SHMT1 PE=1 SV=1	27570.4	984.657
111_1	sp|P46783|RS10_HUMAN	4.46373	NA	18885.9	IAIYELLFK	1	1	1	0.0545	1479	-	40S ribosomal protein S10 OS=Homo sapiens OX=9606 GN=RPS10 PE=1 SV=1	27254.7	2096.51
218_1	sp|P39019|RS19_HUMAN	4.46373	NA	16050.5	DVNQQEFVR	1	1	1	0.0621	1585	-	40S ribosomal protein S19 OS=Homo sapiens OX=9606 GN=RPS19 PE=1 SV=2	26983.9	2248.66
154_1	sp|Q14697|GANAB_HUMAN	4.46373	NA	106807	DPAEGDGAQPEETPR	1	1	1	0.0159	3570	-	Neutral alpha-glucosidase AB OS=Homo sapiens OX=9606 GN=GANAB PE=1 SV=3	25468.9	509.378
241_1	sp|P55072|TERA_HUMAN	2.51441	NA	89265.7	LDQLIYIPLPDEK	1	1	1	0.0161	3517	-	Transitional endoplasmic reticulum ATPase OS=Homo sapiens OX=9606 GN=VCP PE=1 SV=4	24430.6	542.902
53_1	sp|Q06787|FMR1_HUMAN	3.14946	NA	71130.9	EDLMGLAIGTHGANIQQAR;FHEQFIVR;LQIDEQLR	0;1;0	1	1	0.0554	4919;1292;1021	-	Synaptic functional regulator FMR1 OS=Homo sapiens OX=9606 GN=FMR1 PE=1 SV=1	22268.1	556.703
289_1	sp|P29401|TKT_HUMAN	4.46373	NA	67834.7	VLDPFTIKPLDR	1	1	1	0.0193	2814	-	Transketolase OS=Homo sapiens OX=9606 GN=TKT PE=1 SV=3	22266.9	674.754
98_1	sp|P14866|HNRPL_HUMAN	4.46373	NA	64092.4	SDALETLGFLNHYQMK	1	1	1	0.0272	4588	-	Heterogeneous nuclear ribonucleoprotein L OS=Homo sapiens OX=9606 GN=HNRNPL PE=1 SV=2	22021.4	917.558
339_1	sp|P0DP23|CALM1_HUMAN	4.46373	NA	16826.8	DTDSEEEIR	1	1	1	0.0604	1386	-	Calmodulin-1 OS=Homo sapiens OX=9606 GN=CALM1 PE=1 SV=1 >sp|P0DP24|CALM2_HUMAN Calmodulin-2 OS=Homo sapiens OX=9606 GN=CALM2 PE=1 SV=1 >sp|P0DP25|CALM3_HUMAN Calmodulin-3 OS=Homo sapiens OX=9606 GN=CALM3 PE=1 SV=1	21551.8	2394.65
214_1	sp|O00303|EIF3F_HUMAN	4.46373	NA	37540.2	LHPVILASIVDSYER	1	1	1	0.042	4136	-	Eukaryotic translation initiation factor 3 subunit F OS=Homo sapiens OX=9606 GN=EIF3F PE=1 SV=1	20564.2	1285.26
51_1	sp|Q16555|DPYL2_HUMAN	2.05875	NA	62254.6	FQMPDQGMTSADDFFQGTK	1	1	1	0.0332	5284	-	Dihydropyrimidinase-related protein 2 OS=Homo sapiens OX=9606 GN=DPYSL2 PE=1 SV=1	20495.4	621.072
296_1	sp|P09874|PARP1_HUMAN	4.46373	NA	113012	TTNFAGILSQGLR	1	1	1	0.0128	2675	-	Poly [ADP-ribose] polymerase 1 OS=Homo sapiens OX=9606 GN=PARP1 PE=1 SV=4	19993.2	333.219
32_1	sp|Q9UQB8|BAIP2_HUMAN	4.46373	NA	60829.6	EGDLITLLVPEAR	1	1	1	0.0236	2882	-	Brain-specific angiogenesis inhibitor 1-associated protein 2 OS=Homo sapiens OX=9606 GN=BAIAP2 PE=1 SV=1	19639.6	456.736
63_1	sp|Q92804|RBP56_HUMAN	2.60808	NA	61793.1	AAIDWFDGK;EFHGNIIK;GEATVSFDDPPSAK	0;1;0	1	1	0.0524	1055;756;2843	-	TATA-binding protein-associated factor 2N OS=Homo sapiens OX=9606 GN=TAF15 PE=1 SV=1	19065.8	488.868
40_1	sp|Q08945|SSRP1_HUMAN	4.46373	NA	81024.4	FDEISFVNFAR	1	1	1	0.0155	2533	-	FACT complex subunit SSRP1 OS=Homo sapiens OX=9606 GN=SSRP1 PE=1 SV=1	17142	428.55
163_1	sp|P15924|DESP_HUMAN	4.46373	NA	331569	ETQSQLETER	1	1	1	0.0035	2027	-	Desmoplakin OS=Homo sapiens OX=9606 GN=DSP PE=1 SV=3	15849.7	77.6946
171_1	sp|P52597|HNRPF_HUMAN	4.46373	NA	45642.9	ITGEAFVQFASQELAEK;VHIEIGPDGR	1;0	1	1	0.0651	4539;1385;1384	-	Heterogeneous nuclear ribonucleoprotein F OS=Homo sapiens OX=9606 GN=HNRNPF PE=1 SV=3	15784.7	751.65
80_2	sp|Q9HCP0|KC1G1_HUMAN	4.46373	NA	48480.6	APQLHLEYR;TLFTDLFEK	0;1	1	1	0.0427	1563;1499	-	Casein kinase I isoform gamma-1 OS=Homo sapiens OX=9606 GN=CSNK1G1 PE=1 SV=1	15622.1	679.221
35_1	sp|P62995|TRA2B_HUMAN	2.40863	NA	33645.6	ANGMELDGR;GFAFVYFENVDDAK	0;1	1	1	0.0799	854;3754	-	Transformer-2 protein homolog beta OS=Homo sapiens OX=9606 GN=TRA2B PE=1 SV=1	15483.1	1407.56
130_3	sp|P31946|1433B_HUMAN	4.46373	NA	28064.8	AVTEQGHELSNEER;DSTLIMQLLR;NLLSVAYK	1;0;0	1	1	0.1301	3678;1955;1954;1861;567	-	14-3-3 protein beta/alpha OS=Homo sapiens OX=9606 GN=YWHAB PE=1 SV=3	15298.8	899.931
41_1	sp|P63162|RSMN_HUMAN	4.46373	NA	24598	VLGLVLLR	1	1	1	0.0333	470	sp|P14678|RSMB_HUMAN	Small nuclear ribonucleoprotein-associated protein N OS=Homo sapiens OX=9606 GN=SNRPN PE=1 SV=1	15126.4	1008.43
328_1	sp|O43809|CPSF5_HUMAN	2.14606	NA	26210.7	TINLYPLTNYTFGTK	1	1	1	0.0661	4237	-	Cleavage and polyadenylation specificity factor subunit 5 OS=Homo sapiens OX=9606 GN=NUDT21 PE=1 SV=1	14691.4	979.426
96_1	sp|Q9Y285|SYFA_HUMAN	4.46373	NA	57527.5	VVDSMEDEVQR	1	1	1	0.0217	2451	-	Phenylalanine--tRNA ligase alpha subunit OS=Homo sapiens OX=9606 GN=FARSA PE=1 SV=3	14606.9	561.802
268_1	sp|Q15149|PLEC_HUMAN	4.46373	NA	531466	QLEMSAEAER	1	1	1	0.0021	1804	-	Plectin OS=Homo sapiens OX=9606 GN=PLEC PE=1 SV=3	14264.9	41.8325
203_1	sp|Q6IAA8|LTOR1_HUMAN	4.46373	NA	17733.8	TDEQALLSSILAK	1	1	1	0.0807	2720	-	Ragulator complex protein LAMTOR1 OS=Homo sapiens OX=9606 GN=LAMTOR1 PE=1 SV=2	13902.1	1544.68
125_1	sp|P55786|PSA_HUMAN	2.87624	NA	103211	LGLQNDLFSLAR	1	1	1	0.0131	2546	-	Puromycin-sensitive aminopeptidase OS=Homo sapiens OX=9606 GN=NPEPPS PE=1 SV=2	13704.7	258.579
196_1	sp|Q99700|ATX2_HUMAN	2.80097	NA	140196	STSHTSDFNPNSGSDQR	1	1	1	0.0129	4455	-	Ataxin-2 OS=Homo sapiens OX=9606 GN=ATXN2 PE=1 SV=2	13648.9	310.203
15_1	sp|Q9Y4I1|MYO5A_HUMAN	4.46373	NA	215269	LGNADNFNYTK;NQSIIVSGESGAGK	1;0	1	1	0.0135	2194;2545	-	Unconventional myosin-Va OS=Homo sapiens OX=9606 GN=MYO5A PE=1 SV=2	13251.8	111.36
173_1	sp|Q9UHA4|LTOR3_HUMAN	4.46373	NA	13614.3	ELAPLFEELR	1	1	1	0.0806	2015	-	Ragulator complex protein LAMTOR3 OS=Homo sapiens OX=9606 GN=LAMTOR3 PE=1 SV=1	11821.4	1477.67
276_1	sp|Q92598|HS105_HUMAN	4.46373	NA	96803.7	VLGTAFDPFLGGK	1	1	1	0.0152	2450	-	Heat shock protein 105 kDa OS=Homo sapiens OX=9606 GN=HSPH1 PE=1 SV=1	11785	218.241
81_2	sp|P12236|ADT3_HUMAN	4.46373	NA	32845.2	DFLAGGIAAAISK;EQGVLSFWR;QIFLGGVDK;TAVAPIER;YFPTQALNFAFK	1;0;0;0;0	1	1	0.1711	2092;1540;848;378;2974	-	ADP/ATP translocase 3 OS=Homo sapiens OX=9606 GN=SLC25A6 PE=1 SV=4	10965.7	498.439
327_1	sp|P29992|GNA11_HUMAN	4.46373	NA	42096.5	IIHGAGYSEEDK	1	1	1	0.0334	2425	-	Guanine nucleotide-binding protein subunit alpha-11 OS=Homo sapiens OX=9606 GN=GNA11 PE=1 SV=2	10142.1	440.959
110_1	sp|P30101|PDIA3_HUMAN	4.46373	NA	56746.7	ELSDFISYLQR	1	1	1	0.0218	2640	-	Protein disulfide-isomerase A3 OS=Homo sapiens OX=9606 GN=PDIA3 PE=1 SV=4	10073.4	314.793
205_1	sp|P0DN76|U2AF5_HUMAN	4.46373	NA	27854.5	NPQNSSQSADGLR	1	1	1	0.0542	2660	-	Splicing factor U2AF 35 kDa subunit-like protein OS=Homo sapiens OX=9606 GN=U2AF1L5 PE=1 SV=1 >sp|Q01081|U2AF1_HUMAN Splicing factor U2AF 35 kDa subunit OS=Homo sapiens OX=9606 GN=U2AF1 PE=1 SV=3	9880.35	823.362
30_1	sp|O75131|CPNE3_HUMAN	4.46373	NA	60092.1	DIVQFVPFR	1	1	1	0.0168	1537	sp|Q86YQ8|CPNE8_HUMAN;sp|Q8IYJ1|CPNE9_HUMAN;sp|Q9UBL6|CPNE7_HUMAN;sp|Q9HCH3|CPNE5_HUMAN;sp|Q96FN4|CPNE2_HUMAN;sp|O95741|CPNE6_HUMAN;sp|Q96A23|CPNE4_HUMAN	Copine-3 OS=Homo sapiens OX=9606 GN=CPNE3 PE=1 SV=1	9879.41	379.977
309_1	sp|Q9NV79|PCMD2_HUMAN	2.16274	NA	41046	VLSLPLPDPLK	1	1	1	0.0305	1874	-	Protein-L-isoaspartate O-methyltransferase domain-containing protein 2 OS=Homo sapiens OX=9606 GN=PCMTD2 PE=2 SV=2	9409.83	427.72
253_1	sp|Q13895|BYST_HUMAN	4.46373	NA	49570	FYNLVLLPR	1	1	1	0.0206	1587	-	Bystin OS=Homo sapiens OX=9606 GN=BYSL PE=1 SV=3	9306.07	320.899
232_1	sp|Q01518|CAP1_HUMAN	2.17921	NA	51868.7	LSDLLAPISEQIK	1	1	1	0.0274	2888	-	Adenylyl cyclase-associated protein 1 OS=Homo sapiens OX=9606 GN=CAP1 PE=1 SV=5	9214.38	287.949
189_1	sp|P38919|IF4A3_HUMAN	4.46373	NA	46841.2	DVIAQSQSGTGK	1	1	1	0.0292	1864	-	Eukaryotic initiation factor 4A-III OS=Homo sapiens OX=9606 GN=EIF4A3 PE=1 SV=4	9203.61	368.144
182_1	sp|Q14152|EIF3A_HUMAN	4.46373	NA	166468	VLLATLSIPITPER	1	1	1	0.0101	3327	-	Eukaryotic translation initiation factor 3 subunit A OS=Homo sapiens OX=9606 GN=EIF3A PE=1 SV=1	8822.69	94.8677
128_1	sp|Q14157|UBP2L_HUMAN	4.46373	NA	114465	IDLAVLLGK	1	1	1	0.0083	696	-	Ubiquitin-associated protein 2-like OS=Homo sapiens OX=9606 GN=UBAP2L PE=1 SV=2	8674.4	271.075
323_1	sp|P56192|SYMC_HUMAN	2.80097	NA	101052	ITQDIFQQLLK	1	1	1	0.0122	2547	-	Methionine--tRNA ligase, cytoplasmic OS=Homo sapiens OX=9606 GN=MARS PE=1 SV=2	8462.8	196.809
75_1	sp|Q12965|MYO1E_HUMAN	4.46373	NA	126982	VFDFLVDSINK	1	1	1	0.0099	2351	-	Unconventional myosin-Ie OS=Homo sapiens OX=9606 GN=MYO1E PE=1 SV=2	8447.53	129.962
224_1	sp|O14744|ANM5_HUMAN	4.46373	NA	72637.5	AAILPTSIFLTNK	1	1	1	0.0204	2721	-	Protein arginine N-methyltransferase 5 OS=Homo sapiens OX=9606 GN=PRMT5 PE=1 SV=4	8101.8	218.967
192_1	sp|P40926|MDHM_HUMAN	2.80097	NA	35480.7	IFGVTTLDIVR	1	1	1	0.0325	2093	-	Malate dehydrogenase, mitochondrial OS=Homo sapiens OX=9606 GN=MDH2 PE=1 SV=3	7297.38	304.057
295_1	sp|Q8NEZ5|FBX22_HUMAN	2.11423	NA	44479.8	STFVLSNLAEVVER	1	1	1	0.0347	3537	-	F-box only protein 22 OS=Homo sapiens OX=9606 GN=FBXO22 PE=1 SV=1	6685.7	303.895
325_1	sp|Q9Y230|RUVB2_HUMAN	4.46373	NA	51124.6	TQGFLALFSGDTGEIK	1	1	1	0.0346	4015	-	RuvB-like 2 OS=Homo sapiens OX=9606 GN=RUVBL2 PE=1 SV=3	6678.25	238.509
119_1	sp|P25205|MCM3_HUMAN	4.46373	NA	90924	VALLDVFR	1	1	1	0.0099	647	-	DNA replication licensing factor MCM3 OS=Homo sapiens OX=9606 GN=MCM3 PE=1 SV=3	6126.58	109.403
336_1	sp|Q7Z2W4|ZCCHV_HUMAN	4.46373	NA	101367	ATDLGGTSQAGTSQR	1	1	1	0.0166	2982	-	Zinc finger CCCH-type antiviral protein 1 OS=Homo sapiens OX=9606 GN=ZC3HAV1 PE=1 SV=3	5683.46	88.8041
37_1	sp|Q8N7R7|CCYL1_HUMAN	4.46373	NA	40679.4	IVLGAILLASK	1	1	1	0.0306	1410	sp|Q8ND76|CCNY_HUMAN;sp|Q5T2Q4|CCYL2_HUMAN	Cyclin-Y-like protein 1 OS=Homo sapiens OX=9606 GN=CCNYL1 PE=1 SV=2	5640.14	268.578
93_2	sp|P09493|TPM1_HUMAN	4.46373	NA	32688.7	IQLVEEELDR;MEIQEIQLK	0;1	1	1	0.0669	2130;1652	-	Tropomyosin alpha-1 chain OS=Homo sapiens OX=9606 GN=TPM1 PE=1 SV=2	5229.43	227.366
254_1	sp|O00231|PSD11_HUMAN	2.80097	NA	47434	EQSILELGSLLAK	1	1	1	0.0308	2765	-	26S proteasome non-ATPase regulatory subunit 11 OS=Homo sapiens OX=9606 GN=PSMD11 PE=1 SV=3	5052.53	157.892
16_1	sp|Q08378|GOGA3_HUMAN	2.23449	NA	167252	QELMQVHGEK	1	1	1	0.0067	2004	-	Golgin subfamily A member 3 OS=Homo sapiens OX=9606 GN=GOLGA3 PE=1 SV=2	4008.02	42.1897
283_1	sp|P29317|EPHA2_HUMAN	4.46373	NA	108197	FADIVSILDK	1	1	1	0.0102	1538	-	Ephrin type-A receptor 2 OS=Homo sapiens OX=9606 GN=EPHA2 PE=1 SV=2	3903.47	75.0667
280_1	sp|P08243|ASNS_HUMAN	2.66088	NA	64328.6	ELYLFDVLR	1	1	1	0.016	1752	-	Asparagine synthetase [glutamine-hydrolyzing] OS=Homo sapiens OX=9606 GN=ASNS PE=1 SV=4	3151.13	87.5315
39_1	sp|P05386|RLA1_HUMAN	2.29874	NA	11506.7	AAGVNVEPFWPGLFAK	1	1	1	0.1404	4096	-	60S acidic ribosomal protein P1 OS=Homo sapiens OX=9606 GN=RPLP1 PE=1 SV=1	1999.99	499.997
247_1	sp|P11166|GTR1_HUMAN	2.80097	NA	54048.5	VTILELFR	1	1	1	0.0163	909	-	Solute carrier family 2, facilitated glucose transporter member 1 OS=Homo sapiens OX=9606 GN=SLC2A1 PE=1 SV=2	1923.86	128.257
146_1	sp|Q86XP1|DGKH_HUMAN	2.02091	NA	134780	NANNSFTIITPFR	1	1	1	0.0107	3196	-	Diacylglycerol kinase eta OS=Homo sapiens OX=9606 GN=DGKH PE=1 SV=1	1749.33	28.6775
299_1	sp|Q07157|ZO1_HUMAN	2.32216	NA	195340	EAGFLRPVTIFGPIADVAR	1	1	1	0.0109	4949	-	Tight junction protein ZO-1 OS=Homo sapiens OX=9606 GN=TJP1 PE=1 SV=3	1719.64	19.3218
212_1	sp|Q13148|TADBP_HUMAN	4.46373	NA	44711.3	TSDLIVLGLPWK	1	1	1	0.029	2528	-	TAR DNA-binding protein 43 OS=Homo sapiens OX=9606 GN=TARDBP PE=1 SV=1	1230.76	72.3978
326_1	sp|Q71RC2|LARP4_HUMAN	2.9932	NA	80545.8	LTTDPDLILEVLR	1	1	1	0.018	3201	-	La-related protein 4 OS=Homo sapiens OX=9606 GN=LARP4 PE=1 SV=3	794.154	22.6901
6_1	sp|O60814|H2B1K_HUMAN	4.46373	NA	13881.6	AMGIMNSFVNDIFER	1	1	1	0.119	4310	sp|P58876|H2B1D_HUMAN;sp|Q5QNW6|H2B2F_HUMAN;sp|Q99877|H2B1N_HUMAN;sp|P06899|H2B1J_HUMAN;sp|P62807|H2B1C_HUMAN;sp|Q16778|H2B2E_HUMAN;sp|P57053|H2BFS_HUMAN;sp|P33778|H2B1B_HUMAN;sp|Q8N257|H2B3B_HUMAN;sp|Q99880|H2B1L_HUMAN;sp|Q93079|H2B1H_HUMAN;sp|Q99879|H2B1M_HUMAN;sp|P23527|H2B1O_HUMAN	Histone H2B type 1-K OS=Homo sapiens OX=9606 GN=HIST1H2BK PE=1 SV=3	231.977	21.0888
153_1	sp|P07477|TRY1_HUMAN	4.46373	NA	26541.1	TLNNDIMLIK	1	1	1	0.0405	1784	-	Trypsin-1 OS=Homo sapiens OX=9606 GN=PRSS1 PE=1 SV=1	0	0
151_1	sp|Q86YZ3|HORN_HUMAN	4.46373	NA	282228	HGSGSGHSSSYGQHGSGSGWSSSSGR	1	1	1	0.0091	5769	-	Hornerin OS=Homo sapiens OX=9606 GN=HRNR PE=1 SV=2	0	0
199_1	sp|O43175|SERA_HUMAN	4.46373	NA	56614.4	DLPLLLFR	1	1	1	0.015	887	-	D-3-phosphoglycerate dehydrogenase OS=Homo sapiens OX=9606 GN=PHGDH PE=1 SV=4	0	0
157_1	sp|Q86V81|THOC4_HUMAN	4.46373	NA	26871.6	MDMSLDDIIK	1	1	1	0.0389	1989	-	THO complex subunit 4 OS=Homo sapiens OX=9606 GN=ALYREF PE=1 SV=3	0	0
156_1	sp|P22392|NDKB_HUMAN	4.46373	NA	17286.9	VMLGETNPADSKPGTIR	1	1	1	0.1118	4382	sp|O60361|NDK8_HUMAN;sp|P15531|NDKA_HUMAN	Nucleoside diphosphate kinase B OS=Homo sapiens OX=9606 GN=NME2 PE=1 SV=1	0	0
195_1	sp|O75369|FLNB_HUMAN	4.46373	NA	277990	LIALLEVLSQK	1	1	1	0.0042	2057	sp|P21333|FLNA_HUMAN;sp|Q14315|FLNC_HUMAN	Filamin-B OS=Homo sapiens OX=9606 GN=FLNB PE=1 SV=2	0	0
298_1	sp|P62316|SMD2_HUMAN	4.46373	NA	13518.2	SEMTPEELQK	1	1	1	0.0847	1967	-	Small nuclear ribonucleoprotein Sm D2 OS=Homo sapiens OX=9606 GN=SNRPD2 PE=1 SV=1	0	0
49_1	sp|P16422|EPCAM_HUMAN	4.46373	NA	34909.7	APEFSMQGLK	1	1	1	0.0318	1550	-	Epithelial cell adhesion molecule OS=Homo sapiens OX=9606 GN=EPCAM PE=1 SV=2	0	0
308_1	sp|P16989|YBOX3_HUMAN	4.46373	NA	40066	EDVFVHQTAIK;NGYGFINR;RPRPPNAPSQDGK;SVGDGETVEFDVVEGEK	0;0;1;0	1	1	0.1317	2312;692;2840;4371	-	Y-box-binding protein 3 OS=Homo sapiens OX=9606 GN=YBX3 PE=1 SV=4	0	0
123_1	sp|P49327|FAS_HUMAN	4.46373	NA	273254	EGGFLLLHTLLR	1	1	1	0.0048	2633	-	Fatty acid synthase OS=Homo sapiens OX=9606 GN=FASN PE=1 SV=3	0	0
259_1	sp|Q99733|NP1L4_HUMAN	4.46373	NA	42796.9	LTDQVMQNPR	1	1	1	0.0267	2019	-	Nucleosome assembly protein 1-like 4 OS=Homo sapiens OX=9606 GN=NAP1L4 PE=1 SV=1	0	0
143_1	sp|Q15365|PCBP1_HUMAN	4.46373	NA	37473.9	ESTGAQVQVAGDMLPNSTER	1	1	1	0.0562	5067	sp|P57721|PCBP3_HUMAN;sp|Q15366|PCBP2_HUMAN	Poly(rC)-binding protein 1 OS=Homo sapiens OX=9606 GN=PCBP1 PE=1 SV=2	0	0
219_1	sp|O15371|EIF3D_HUMAN	4.46373	NA	63932.4	IFHTVTTTDDPVIR	1	1	1	0.0255	3739	-	Eukaryotic translation initiation factor 3 subunit D OS=Homo sapiens OX=9606 GN=EIF3D PE=1 SV=1	0	0
18_1	sp|Q99460|PSMD1_HUMAN	4.46373	NA	105769	AAVESLGFILFR	1	1	1	0.0126	2459	-	26S proteasome non-ATPase regulatory subunit 1 OS=Homo sapiens OX=9606 GN=PSMD1 PE=1 SV=2	0	0
88_1	sp|O43143|DHX15_HUMAN	4.46373	NA	90875.2	TLATDILMGVLK	1	1	1	0.0151	2326	-	Pre-mRNA-splicing factor ATP-dependent RNA helicase DHX15 OS=Homo sapiens OX=9606 GN=DHX15 PE=1 SV=2	0	0
81_1	sp|P05141|ADT2_HUMAN	4.46373	NA	32831.2	EQGVLSFWR;GMGGAFVLVLYDEIKK;QIFLGGVDK;TAVAPIER;YFPTQALNFAFK	0;1;0;0;0	1	1	0.1812	1540;4266;848;378;2974	-	ADP/ATP translocase 2 OS=Homo sapiens OX=9606 GN=SLC25A5 PE=1 SV=7	0	0
320_1	sp|P08708|RS17_HUMAN	4.46373	NA	15540.4	IAGYVTHLMK	1	1	2	0.0741	1657;1656	-	40S ribosomal protein S17 OS=Homo sapiens OX=9606 GN=RPS17 PE=1 SV=2	0	0
4_1	sp|Q9UKV8|AGO2_HUMAN	4.46373	NA	97145.9	LTDNQTSTMIR	1	1	1	0.0128	2344	-	Protein argonaute-2 OS=Homo sapiens OX=9606 GN=AGO2 PE=1 SV=3	0	0
228_1	sp|Q9BUJ2|HNRL1_HUMAN	4.46373	NA	95679.3	RPLEMEQQQAYRPEMK	1	1	1	0.0187	5001	-	Heterogeneous nuclear ribonucleoprotein U-like protein 1 OS=Homo sapiens OX=9606 GN=HNRNPUL1 PE=1 SV=2	0	0
249_1	sp|Q9H4A3|WNK1_HUMAN	4.46373	NA	250640	QQVEQSSASQTGIK	1	1	1	0.0059	3168	-	Serine/threonine-protein kinase WNK1 OS=Homo sapiens OX=9606 GN=WNK1 PE=1 SV=2	0	0
3_1	sp|Q9UKA9|PTBP2_HUMAN	4.46373	NA	57454.8	VTNILMLK	1	1	1	0.0151	723	-	Polypyrimidine tract-binding protein 2 OS=Homo sapiens OX=9606 GN=PTBP2 PE=1 SV=1	0	0
57_1	sp|P46013|KI67_HUMAN	3.14946	NA	358474	IEPAEELNSNDMK	1	1	1	0.004	3232	-	Proliferation marker protein Ki-67 OS=Homo sapiens OX=9606 GN=MKI67 PE=1 SV=2	0	0
282_1	sp|P62841|RS15_HUMAN	2.9932	NA	17029.2	EAPPMEKPEVVK	1	1	1	0.0828	2634	-	40S ribosomal protein S15 OS=Homo sapiens OX=9606 GN=RPS15 PE=1 SV=2	0	0
15_2	sp|Q9ULV0|MYO5B_HUMAN	2.80097	NA	213538	ILNLYTPLNEFEER;NQSIIVSGESGAGK	1;0	1	1	0.0152	4254;2545	-	Unconventional myosin-Vb OS=Homo sapiens OX=9606 GN=MYO5B PE=1 SV=3	0	0
87_1	sp|Q6ZMU5|TRI72_HUMAN	2.60808	NA	52697	LHAVPSQGLWLLGLR	1	1	1	0.0314	3932	-	Tripartite motif-containing protein 72 OS=Homo sapiens OX=9606 GN=TRIM72 PE=1 SV=2	0	0
10_1	sp|Q92736|RYR2_HUMAN	2.17921	NA	564206	AEGLGMVTEEGSGEK	1	1	1	0.003	3159	-	Ryanodine receptor 2 OS=Homo sapiens OX=9606 GN=RYR2 PE=1 SV=3	0	0
177_1	sp|P46060|RAGP1_HUMAN	2.05875	NA	63502.3	MAVQDAVDALMQK	1	1	1	0.0221	2927	-	Ran GTPase-activating protein 1 OS=Homo sapiens OX=9606 GN=RANGAP1 PE=1 SV=1	0	0
86_1	sp|Q6ZRK6|CCD73_HUMAN	2.05875	NA	124077	LNMELELNEK	1	1	1	0.0093	2162	-	Coiled-coil domain-containing protein 73 OS=Homo sapiens OX=9606 GN=CCDC73 PE=2 SV=2	0	0
288_1	sp|P48552|NRIP1_HUMAN	2.05875	NA	126863	LTNTASNHSMDLTK	1	1	1	0.0121	3476	-	Nuclear receptor-interacting protein 1 OS=Homo sapiens OX=9606 GN=NRIP1 PE=1 SV=2	0	0
144_1	sp|Q8WY22|BRI3B_HUMAN	2.04549	NA	27817.8	QVRLLNIR	1	1	1	0.0319	1002	-	BRI3-binding protein OS=Homo sapiens OX=9606 GN=BRI3BP PE=1 SV=1	0	0

## Sheet: HA-PLEK2
Group_ID	Protein_ID	Protein_Qscore	Protein_FDR	Protein_Mass	PepIsUnique	Unique_Peptide_Num	Unique_Spectra_Num	Coverage	Peptide_Query	Sameset	Description	Abundance	iBAQ	PeptideSeqs
8_4	sp|P04264|K2C1_HUMAN	87.2926	NA	65999	1;1;1;0;1;1;1;1;1;1;1;0;1;1;1;1;1;1;1;1;1;1;1;1;1;0	23	28	0.4022	1408;933;1454;1525;2818;6426;3951;5435;1256;2360;1176;3334;1511;1510;2268;3802;3803;2293;2166;2477;3472;418;4536;4533;4534;4883;4884;1018;2015;2512;2817;1632	-	Keratin, type II cytoskeletal 1 OS=Homo sapiens OX=9606 GN=KRT1 PE=1 SV=6	2.41605e+07	690301	AEAESLYQSK;DVDGAYMTK;DYQELMNTK;FLEQQNQVLQTK;FLEQQNQVLQTKWELLQQVDTSTR;FSSCGGGGGSFGAGGGFGSR;GGGGGGYGSGGSSYGSGGGSYGSGGGGGGGR;GSGGGSSGGSIGGR;LNDLEDALQQAK;LRSEIDNVK;NKLNDLEDALQQAK;NKYEDEINK;NMQDMVEDYR;QISNLQQSISDAEQR;SKAEAESLYQSK;SLDLDSIIAEVK;SLNNQFASFIDK;SLNNQFASFIDKVR;SLVNLGGSK;THNLEPYFESFINNLR;THNLEPYFESFINNLRR;TLLEGEESR;TNAENEFVTIK;TNAENEFVTIKK;WELLQQVDTSTR;YEELQITAGR
4_4	sp|P35527|K1C9_HUMAN	74.0663	NA	62026.8	1;1;1;1;1;1;1;1;1;0;1;1;1;1;1;1;1;1;1;1	19	22	0.39	6718;5700;1907;4011;4113;4114;4476;2244;2186;717;1272;216;5422;6394;1396;1526;1532;1767;5037;5312;1887;1132;3282	-	Keratin, type I cytoskeletal 9 OS=Homo sapiens OX=9606 GN=KRT9 PE=1 SV=3	1.41194e+07	470646	DIENQYETQITQIEHEVSSSGQEVQSSAK;EIETYHNLLEGGQEDFESSGAGK;FSSSSGYGGGSSR;GGSGGSYGGGGSGGGYGGGSGSR;HGVQELEIELQSQLSK;HGVQELEIELQSQLSKK;IKFEMEQNLR;IQDWYDK;IQDWYDKK;LASYLDK;LASYLDKVQALEEANNDLENK;NYSPYYNTIDDLKDQIVDLTVGNNK;QEYEQLIAK;QGVDADINGLR;QVLDNLTMEK;SDLEMQYETLQEELMALK;SDLEMQYETLQEELMALKK;SGGGGGGGLGSGGSIR;TLLDIDNTR;VQALEEANNDLENK
136_1	sp|O43795|MYO1B_HUMAN	73.5861	NA	131902	1;1;1;1;1;1;1;1;1;1;1;1;1;1;1;1;1;1;1	19	22	0.2077	4167;4087;4088;3234;3844;863;1164;1466;2115;893;892;5990;5046;5047;4939;514;4170;1124;2151;4976;1626;1602	-	Unconventional myosin-Ib OS=Homo sapiens OX=9606 GN=MYO1B PE=1 SV=3	3.90547e+06	55792.4	EQLLQSNPVLEAFGNAK;GDFLFSSDHLIEMATK;GDPLGGVISNYLLEK;IFLLTNNNLLLADQK;IIIAEVVNK;IYEFTLQR;LEDLATLIQK;LGNIEFKPESR;MPSLSPIDK;NAMQIVGFMDHEAESVLAVVAAVLK;NFHVFYQLLSGASEELLNK;NFYELSPHIFALSDEAYR;NNDLLYR;NWPSRPYLFLDSTHK;SLFPEGNPAK;VLYQVEGFVDK;VLYQVEGFVDKNNDLLYR;VNGVDDAANFR;YNYLSLDSAK
54_1	sp|Q9NYT0|PLEK2_HUMAN	69.3816	NA	39945.8	1;1;1;1;1;1;1;1;1;1;1;1;1;1;1;1;1;1	18	31	0.5864	1232;4203;4202;2639;2638;2640;2641;2740;2739;6261;3670;2381;2382;3493;2920;3251;3252;5652;5653;5609;5610;1166;1167;1168;1068;988;989;6078;2307;3692;775	-	Pleckstrin-2 OS=Homo sapiens OX=9606 GN=PLEK2 PE=1 SV=1	1.79103e+07	778708	AEWIEAIKK;DAWAFEITGAIHAGQPGK;DDTHYYIQASSK;DPAFLHYYDPSK;DPAFLHYYDPSKEENRPVGGFSLR;EEISLSTVELSGTVVK;EENRPVGGFSLR;GSLVSALEDNGVPTGVK;IVDKMHDSNTGIR;KDPAFLHYYDPSK;LEAVTLASMLMEENFLRPVGVR;LPPHISLHR;MHDSNTGIR;QNTLVYYK;SGDLAEQFLDDSTALYTFAESYKK;SSPNMEQGSTYK;TQTSTEYFLEACSR;VQQLHSLR
194_1	sp|P38646|GRP75_HUMAN	71.3899	NA	73634.8	1;1;1;1;1;1;1;1;1;1;1;1;1;1;1;1;1;1	18	22	0.3594	2393;2303;1925;2812;545;3308;3307;3209;3360;1881;3201;2775;4058;4669;4668;4670;2733;4209;4208;3504;686;2120	-	Stress-70 protein, mitochondrial OS=Homo sapiens OX=9606 GN=HSPA9 PE=1 SV=2	8.26638e+06	192241	AQFEGIVTDLIR;ASNGDAWVEAHGK;DAGQISGLNVLR;EQQIVIQSSGGLSK;LFEMAYK;LLGQFTLIGIPPAPR;LYSPSQIGAFVLMK;MKETAENYLGHTAK;QAASSLQQASLK;QAVTNPNNTFYATK;SDIGEVILVGGMTR;SQVFSTAADGQTQVEIK;STNGDTFLGGEDFDQALLR;TTPSVVAFTADGER;VEAVNMAEGIIHDTETK;VINEPTAAALAYGLDK;VLENAEGAR;VQQTVQDLFGR
56_1	sp|P35579|MYH9_HUMAN	68.8232	NA	226392	1;1;1;1;1;1;1;1;1;1;1;1;1;1;1;1;1;1	18	19	0.1362	1846;1687;2320;1891;4118;3539;4625;3512;1983;5853;4436;5643;5640;4417;3838;1759;4466;2855;3214	-	Myosin-9 OS=Homo sapiens OX=9606 GN=MYH9 PE=1 SV=4	1.89405e+06	14913.8	AGVLAHLEEER;ALELDSNLYR;DELADEIANSSGK;EQLEEEEEAK;HSQAVEELAEQLEQTK;IAEFTTNLTEEEEK;IIGLDQVAGMSETALPGAFK;IMGIPEEEQMGLLR;KEEELQAALAR;KLEGDSTDLSDQIAELQAQIAELK;LQQELDDLLVDLDHQR;LQQLFNHTMFILEQEEYQR;LQVELDNVTGLLSQSDSK;QLLQANPILEAFGNAK;TDLLLEPYNK;TQLEELEDELQATEDAK;VISGVLQLGNIVFK;VSHLLGINVTDFTR
37_2	sp|P11940|PABP1_HUMAN	54.6577	NA	70625.9	0;1;0;1;1;1;1;0;1;1;1;0;1;1;1;1;1;0;1	14	22	0.3302	2080;2093;927;243;1529;1062;3867;3866;3868;6216;6213;6212;3109;3110;2578;3537;3538;1270;1927;1550;1549;2555;2556;2494;593;3704;4365;2828;2827	-	Polyadenylate-binding protein 1 OS=Homo sapiens OX=9606 GN=PABPC1 PE=1 SV=2	3.66284e+07	963905	ALDTMNFDVIK;EFSPFGTITSAK;EFTNVYIK;FGPALSVK;FSPAGPILSIR;GFGFVSFER;GYGFVHFETQEAAER;ITGMLLEIDNSELLHMLESPESLR;IVATKPLYVALAQR;KEFSPFGTITSAK;LFPLIQAMHPTLAGK;MNGMLLNDR;NFGEDMDDER;NLDDGIDDER;QAHLTNQYMQR;SGVGNIFIK;SKVDEAVAVLQAHQAK;SLGYAYVNFQQPADAER;VDEAVAVLQAHQAK
4_3	sp|P13645|K1C10_HUMAN	48.3225	NA	58791.7	1;1;1;1;1;0;0;1;1;1;1;1;1;1;1	13	17	0.2568	2467;1328;4539;4543;3763;2666;210;216;1566;1567;1906;2500;2503;1729;1730;2005;2409;1004;838	-	Keratin, type I cytoskeletal 10 OS=Homo sapiens OX=9606 GN=KRT10 PE=1 SV=6	8.50143e+07	3.03622e+06	ALEESNYELEGK;DAEAWFNEK;ELTTEIDNNIEQISSYK;GSLGGGFSSGGFSGGSFSR;IRLENEIQTYR;LAADDFR;LASYLDK;LENEIQTYR;LKYENEVALR;QSLEASLAETEGR;QSVEADINGLR;SLLEGEGSSGGGGR;SQYEQLAEQNR;VLDELTLTK;YENEVALR
75_2	sp|Q13283|G3BP1_HUMAN	45.2488	NA	52132.1	1;1;1;1;1;1;1;1;1;1;1;1;0	12	13	0.3712	3229;1713;3929;1788;4718;297;4390;5379;4233;4234;4621;4251;1343;2301;2300	-	Ras GTPase-activating protein-binding protein 1 OS=Homo sapiens OX=9606 GN=G3BP1 PE=1 SV=1	5.55809e+06	231587	DFFQSYGNVVELR;EAGEQGDIEPR;FMQTFVLAPEGSVANK;FYVHNDIFR;HPDSHQLFIGNLPHEVDK;INIPPQR;LPNFGFVVFDDSEPVQK;NSSYVHGGLDSNGKPADAVYGQK;QYYTLLNQAPDMLHR;SELKDFFQSYGNVVELR;SSSPAPADIAQTVQEDLR;TFSWASVTSK;VMEKPSPLLVGR
154_1	sp|P14923|PLAK_HUMAN	41.9026	NA	81692.7	1;1;1;1;1;1;1;1;1;1;1;1	12	14	0.1919	1251;463;3332;3333;859;2299;2727;883;4616;401;4381;4382;2413;1912	-	Junction plakoglobin OS=Homo sapiens OX=9606 GN=JUP PE=1 SV=3	3.72193e+06	84589.2	AAMIVNQLSK;EGLLAIFK;HVAAGTQQPYTDGVR;LAEPSQLLK;LLNDEDPVVVTK;LLNQPNQWPLVK;QEGLESVLK;SAIVHLINYQDDAELATR;SGGIPALVR;TLVTQNSGVEALIHAILR;TMQNTSDLDTAR;VSVELTNSLFK
72_1	sp|Q14126|DSG2_HUMAN	44.2432	NA	122218	1;1;1;1;1;1;1;1;1;1;1;1	12	16	0.1682	4133;4134;4128;3180;2030;2031;5138;5137;5139;3270;4153;2819;2040;6430;4465;1112	-	Desmoglein-2 OS=Homo sapiens OX=9606 GN=DSG2 PE=1 SV=2	2.70929e+06	53123.3	ATQFTGATGAIMTTETTK;EETPFFLLTGYALDAR;GITEPPFGIFVFNK;GNNVEKPLELR;GQIIGNFQAFDEDTGLPAHAR;ILDVNDNIPVVENK;IVSLEPAYPPVFYLNK;QESTSVLLQQSEK;VATPLPDPMASR;VIQPHGGGSNPLEGTQHLQDVPYVMVR;VLEGMVEENQVNVEVTR;YKPTPIPIK
85_2	sp|P23246|SFPQ_HUMAN	41.6997	NA	76101.6	1;0;1;1;1;1;1;1;1;1;1;1	11	18	0.2079	41;457;458;5551;5553;5552;3944;1464;1463;2297;1440;4055;4472;190;5469;2087;2084;2088;2086;2083	-	Splicing factor, proline- and glutamine-rich OS=Homo sapiens OX=9606 GN=SFPQ PE=1 SV=2	9.14313e+06	285723	ALAEIAK;AVVIVDDR;DKLESEMEDAYHEHQANLLR;FAQHGTFEYEYSQR;FATHAAALSVR;FGQGGAGPVGGQGPR;GMGPGTPAGYGR;LFVGNLPADITEDEFK;LFVGNLPADITEDEFKR;QGPGPGGPK;QHHPPYHQQHHQGPPPGGPGGR;SPPPGMGLNQNR
68_1	sp|P19338|NUCL_HUMAN	39.2397	NA	76568.4	1;1;1;1;1;1;1;1;1;1;1	11	14	0.1901	331;1627;3517;3518;3166;2239;5026;871;1543;5674;5675;5277;5276;281	-	Nucleolin OS=Homo sapiens OX=9606 GN=NCL PE=1 SV=3	2.69471e+06	58580.6	ALELTGLK;EVFEDAAEIR;FGYVDFESAEDLEK;GFGFVDFNSEEDAK;GLSEDTTEETLK;GLSEDTTEETLKESFDGSVR;NDLAVVDVR;SISLYYTGEK;TLVLSNLSYSATEETLQEVFEK;VEGTEPTTAFNLFVGNLNFNK;VTQDELK
181_1	sp|O00159|MYO1C_HUMAN	42.0527	NA	121606	1;1;1;1;1;1;1;1;1;1;1	11	11	0.1298	3143;4214;2009;806;1182;2988;1848;3823;2407;706;4327	-	Unconventional myosin-Ic OS=Homo sapiens OX=9606 GN=MYO1C PE=1 SV=4	1.73089e+06	25834.2	GAPVGGHILSYLLEK;GEELLSPLNLEQAAYAR;HLGYKPEEYK;LGTDEISPR;LLSVEGSTLR;MSLLQLVEILQSK;NPQSYLYLVK;QLLLTPNAVVIVEDAK;TLFATEDALEVR;TSFLLNLR;VLQALGSEPIQYAVPVVK
34_3	sp|O00571|DDX3X_HUMAN	41.7742	NA	73198	1;1;1;1;1;1;0;1;1;1;1;1	11	11	0.2356	1414;2232;196;4717;1603;4243;2416;2363;2133;1577;5317;3019	-	ATP-dependent RNA helicase DDX3X OS=Homo sapiens OX=9606 GN=DDX3X PE=1 SV=3	1.6693e+06	41732.5	DLLDLLVEAK;ELAVQIYEEAR;FSGGFGAR;HVINFDLPSDIEEYVHR;IVEQDTMPPK;LEQELFSGGNTGINFEK;MLDMGFEPQIR;QYPISLVLAPTR;SFLLDLLNATGK;SPILVATAVAAR;TAAFLLPILSQIYSDGPGEALR;VGNLGLATSFFNER
7_1	sp|P62701|RS4X_HUMAN	34.7373	NA	29579.1	1;1;1;1;1;1;1;1;1;1	10	12	0.3916	2050;2935;2934;4030;1816;1839;333;829;4307;2715;2714;338	-	40S ribosomal protein S4, X isoform OS=Homo sapiens OX=9606 GN=RPS4X PE=1 SV=2	2.73817e+06	136908	ECLPLIIFLR;ERHPGSFDVVHVK;FDTGNLCMVTGGANLGR;GIPHLVTHDAR;HPGSFDVVHVK;HWMLDK;LSNIFVIGK;TDITYPAGFMDVISIDK;VNDTIQIDLETGK;YPDPLIK
61_2	sp|P51114|FXR1_HUMAN	40.9753	NA	69677.9	1;1;1;1;1;1;0;1;1;1;1	10	10	0.219	1915;4613;2953;5457;1095;4424;931;6136;2423;1804;4075	-	Fragile X mental retardation syndrome-related protein 1 OS=Homo sapiens OX=9606 GN=FXR1 PE=1 SV=3	1.67297e+06	45215.3	DVIEEHGPSEK;EDLMGLAIGTHGSNIQQAR;EISEGDEVEVYSR;IFYHPETTQLMILSASEATVK;IYGESADAVK;KVPGVTAIELDEDTGTFR;LQIDEQLR;RGPNYTSGYGTNSELSNPSETESER;RVNILSDMHLR;VNILSDMHLR;VPGVTAIELDEDTGTFR
15_1	sp|P68104|EF1A1_HUMAN	30.729	NA	50109.1	1;1;1;1;1;1;1;1;1	9	10	0.2316	2214;301;980;749;403;1389;3295;5743;2552;2551	sp|Q5VTE0|EF1A3_HUMAN	Elongation factor 1-alpha 1 OS=Homo sapiens OX=9606 GN=EEF1A1 PE=1 SV=1	6.36217e+06	276616	EHALLAYTLGVK;EVSTYIK;IGGIGTVPVGR;LPLQDVYK;QLIVGVNK;STTTGHLIYK;THINIVVIGHVDSGK;VETGVLKPGMVVTFAPVNVTTEVK;YYVTIIDAPGHR
89_1	sp|P19474|RO52_HUMAN	34.6908	NA	54135.1	1;1;1;1;1;1;1;1;1	9	12	0.2021	4559;1289;4401;4402;4743;3111;860;1558;1545;1546;2109;2108	-	E3 ubiquitin-protein ligase TRIM21 OS=Homo sapiens OX=9606 GN=TRIM21 PE=1 SV=1	5.13783e+06	171261	DHAMVPLEEAAQEYQEK;IHAEFVQQK;LAQQSQALQELISELDR;LAQQSQALQELISELDRR;LGDTQQSIPGNEER;LQVALGELR;NFLVEEEQR;QLANMVNNLK;QLQELEKDER
185_1	sp|Q14444|CAPR1_HUMAN	34.7266	NA	78318	1;1;1;1;1;1;1;1;1	9	11	0.189	864;7325;5256;5257;1877;2993;452;2236;4752;4751;2751	-	Caprin-1 OS=Homo sapiens OX=9606 GN=CAPRIN1 PE=1 SV=2	4.08814e+06	177745	DGYQQNFK;LAQPNQVPVQPEATQVPLVSSTSEGYTASQPLYQPSHATEQRPQK;LNEQYEHASIHLWDLLEGK;LNQDQLDAVSK;QFMAETQFTSGEK;QILGVIDK;TVLELQYVLDK;TVLELQYVLDKLGDDEVR;YQEVTNNLEFAK
209_1	sp|Q8WWM7|ATX2L_HUMAN	32.5826	NA	113304	1;1;1;1;1;1;1;1;1	9	10	0.1302	1326;1523;6392;2918;2919;627;5803;1109;5242;4005	-	Ataxin-2-like protein OS=Homo sapiens OX=9606 GN=ATXN2L PE=1 SV=2	3.19222e+06	76005.2	EIESSPQYR;FELAVDAVHR;GAEGILAPQPPPPQQHQERPGAAAIGSAR;GEDKDEGPVAEQVK;ISLAPTDVK;REDIVDTMVFKPSDVMLVHFR;TLEPQELAR;TLSSPSNRPSGETSVPPPPAVGR;TTYDSSLSSYTVPLEK
85_1	sp|Q15233|NONO_HUMAN	35.7322	NA	54197.3	1;1;1;0;1;1;1;1;1;1	9	15	0.2442	1171;1864;1863;493;457;458;2414;3785;4962;4222;4223;4221;4224;3339;1298;1297;1299	-	Non-POU domain-containing octamer-binding protein OS=Homo sapiens OX=9606 GN=NONO PE=1 SV=4	2.75629e+06	110251	AAPGAEFAPNK;AAPGAEFAPNKR;AGEVFIHK;AVVIVDDR;EKLEMEMEAAR;FAQPGSFEYEYAMR;FGQAATMEGIGAIGGTPPAFNR;LFVGNLPPDITEEEMR;MGQMAMGGAMGINNR;VELDNMPLR
55_3	sp|P11142|HSP7C_HUMAN	35.7322	NA	70854.2	1;1;1;0;1;1;1;1;1;0;1;0	9	11	0.2461	1710;841;1963;3556;2029;3587;5146;2843;3676;3678;3677;2857;4511;1859;1866;1860	-	Heat shock cognate 71 kDa protein OS=Homo sapiens OX=9606 GN=HSPA8 PE=1 SV=1	2.7103e+06	73251.3	DAGTIAGLNVLR;EIAEAYLGK;FEELNADLFR;IINEPTAAAIAYGLDK;MKEIAEAYLGK;NQVAMNPTNTVFDAK;SINPDEAVAYGAAVQAAILSGDK;SQIHDIVLVGGSTR;STAGDTHLGGEDFDNR;TTPSYVAFTDTER;TVTNAVVTVPAYFNDSQR;VEIIANDQGNR
55_2	sp|P11021|BIP_HUMAN	32.2021	NA	72288.4	1;1;0;1;1;1;1;1;0;1;1	9	12	0.211	1895;2525;3556;3189;799;798;2217;3629;3630;2653;1859;1866;1860;4256;1679;1680	-	Endoplasmic reticulum chaperone BiP OS=Homo sapiens OX=9606 GN=HSPA5 PE=1 SV=2	1.97596e+06	50665.7	DAGTIAGLNVMR;ELEEIVQPIISK;IINEPTAAAIAYGLDK;ITPSYVAFTPEGER;LTPEEIER;NELESYAYSLK;NQLTSNPENTVFDAK;TWNDPSVQQDIK;VEIIANDQGNR;VTHAVVTVPAYFNDAQR;VYEGERPLTK
222_1	sp|Q02878|RL6_HUMAN	32.608	NA	32707.6	1;1;1;1;1;1;1;1;1	9	10	0.3403	1536;3042;1692;392;846;3949;3901;2720;2096;3963	-	60S ribosomal protein L6 OS=Homo sapiens OX=9606 GN=RPL6 PE=1 SV=3	1.54656e+06	81398	AIPQLQGYLR;ASITPGTILIILTGR;EKYEITEQR;FVIATSTK;HLTDAYFK;QLASGLLLVTGPLVLNR;SVFALTNGIYPHK;VLATVTKPVGGDK;VLATVTKPVGGDKNGGTR
190_1	sp|P52272|HNRPM_HUMAN	32.6438	NA	77464.3	1;1;1;1;1;1;1;1;1	9	9	0.1699	2012;1155;5082;1524;2584;2763;3502;1571;3958	-	Heterogeneous nuclear ribonucleoprotein M OS=Homo sapiens OX=9606 GN=HNRNPM PE=1 SV=3	1.38039e+06	26546	AFITNIPFDVK;FEPYANPTK;GIGMGNIGPAGMGMEGIGFGINK;MGAGMGFGLER;MGLAMGGGGGASFDR;MGPAMGPALGAGIER;MGPLGLDHMASSIER;NLPFDFTWK;VGEVTYVELLMDAEGK
63_1	sp|P02768|ALBU_HUMAN	30.4891	NA	69321.5	1;1;1;1;1;1;1;1	8	10	0.1281	697;3482;3483;1500;182;183;874;2797;4657;2956	-	Serum albumin OS=Homo sapiens OX=9606 GN=ALB PE=1 SV=2	3.12472e+07	743982	FQNALLVR;KVPQVSTPTLVEVSR;LVNEVTEFAK;LVTDLTK;QTALVELVK;RHPDYSVVLLLR;VFDEFKPLVEEPQNLIK;VPQVSTPTLVEVSR
66_1	sp|P23588|IF4B_HUMAN	29.5491	NA	69110.3	1;1;1;1;1;1;1;1	8	14	0.1604	3057;3058;3351;3350;3352;365;5333;2144;2146;2147;2145;1235;2374;3249	-	Eukaryotic translation initiation factor 4B OS=Homo sapiens OX=9606 GN=EIF4B PE=1 SV=2	8.46958e+06	249105	AASIFGGAKPVDTAAR;ARPATDSFDDYPPR;SILPTAPR;SPPYTAFLGNLPYDVTEESIK;VAPAQPSEEGPGR;VDVADQAQDK;VDVADQAQDKDR;VMPAPPPKENAWVK
102_1	sp|P62424|RL7A_HUMAN	29.3732	NA	29977	1;1;1;1;1;1;1;1	8	9	0.2519	2313;1145;1177;4060;1820;500;3212;3211;633	-	60S ribosomal protein L7a OS=Homo sapiens OX=9606 GN=RPL7A PE=1 SV=2	3.48226e+06	232151	AGVNTVTTLVENK;HWGGNVLGPK;KVVNPLFEK;LKVPPAINQFTQALDR;NFGIGQDIQPK;QTATQLLK;VPPAINQFTQALDR;VVNPLFEK
220_1	sp|P46781|RS9_HUMAN	23.6736	NA	22577.6	1;1;1;1;1;1;1;1	8	8	0.3041	276;594;1010;556;386;1784;2045;78	-	40S ribosomal protein S9 OS=Homo sapiens OX=9606 GN=RPS9 PE=1 SV=3	3.37633e+06	241167	IGVLDEGK;LDYILGLK;LFEGNALLR;LIGEYGLR;LQTQVFK;MKLDYILGLK;QVVNIPSFIVR;TYVTPR
97_1	sp|Q9UNF0|PACN2_HUMAN	29.4836	NA	55703.9	1;1;1;1;1;1;1;1	8	11	0.2099	1795;2309;2308;4407;6036;6035;1647;1648;2277;762;1821	-	Protein kinase C and casein kinase substrate in neurons protein 2 OS=Homo sapiens OX=9606 GN=PACSIN2 PE=1 SV=2	2.38582e+06	95432.9	ADPSLNPEQLK;AIYHDLEQSIR;ALYDYEGQEHDELSFK;ANHGPGMAMNWPQFEEWSADLNR;ASLMNDDFEK;AYAQQLTEWAR;GPQYGTVEK;HLDLSNVAGYK
148_1	sp|P61978|HNRPK_HUMAN	31.5305	NA	50944.4	1;1;1;1;1;1;1;1	8	8	0.1901	414;925;1993;2296;3801;4130;3313;3982	-	Heterogeneous nuclear ribonucleoprotein K OS=Homo sapiens OX=9606 GN=HNRNPK PE=1 SV=1	1.6235e+06	60129.6	DLAGSIIGK;GGDLMAYDR;IDEPLEGSEDR;IILDLISESPIK;ILSISADIETIGEILK;ILSISADIETIGEILKK;RPAEDMEEEQAFK;TDYNASVSVPDSSGPER
182_1	sp|Q08211|DHX9_HUMAN	29.4224	NA	140869	1;1;1;1;1;1;1;1	8	8	0.078	4481;2597;2544;2930;585;1185;1152;4662	-	ATP-dependent RNA helicase A OS=Homo sapiens OX=9606 GN=DHX9 PE=1 SV=4	1.26693e+06	17355.2	AIEPPPLDAVIEAEHTLR;DINTDFLLVVLR;ETPFELIEALLK;GISHVIVDEIHER;ISAVSVAER;LAQFEPSQR;LSMSQLNEK;TTQVPQFILDDFIQNDR
33_2	sp|P60709|ACTB_HUMAN	26.2875	NA	41709.7	0;0;0;1;0;0;1;0;0;1;1;1;0;1;1	7	21	0.5467	751;1706;929;5090;5087;5054;5091;5088;1703;1702;1704;1552;1620;1622;1619;1425;1424;1658;1743;2971;2972;2982;5370;5368;5369;5799;2978;2913;2977;2979;2980;4009;4013;4008;4006;4007;6635;6618;6634;4450;4452	sp|P63261|ACTG_HUMAN	Actin, cytoplasmic 1 OS=Homo sapiens OX=9606 GN=ACTB PE=1 SV=1	2.78134e+07	1.20928e+06	AGFAGDDAPR;AVFPSIVGRPR;DLTDYLMK;DLYANTVLSGGTTMYPGIADR;DSYVGDEAQSK;EITALAPSTMK;GYSFTTTAER;HQGVMVGMGQK;IWHHTFYNELR;KDLYANTVLSGGTTMYPGIADR;LCYVALDFEQEMATAASSSSLEK;QEYDESGPSIVHR;SYELPDGQVITIGNER;TTGIVMDSGDGVTHTVPIYEGYALPHAILR;VAPEEHPVLLTEAPLNPK
58_1	sp|Q07955|SRSF1_HUMAN	23.1991	NA	27727.8	1;1;1;1;1;1;1	7	8	0.2863	848;1196;1400;986;3177;1980;1979;1553	-	Serine/arginine-rich splicing factor 1 OS=Homo sapiens OX=9606 GN=SRSF1 PE=1 SV=2	3.62076e+06	241384	DAEDAVYGR;DGTGVVEFVR;DGYDYDGYR;DIEDVFYK;GGPPFAFVEFEDPR;IYVGNLPPDIR;SHEGETAYIR
116_1	sp|P61247|RS3A_HUMAN	21.5745	NA	29925.7	1;1;1;1;1;1;1	7	7	0.2424	595;635;668;884;613;4445;186	-	40S ribosomal protein S3a OS=Homo sapiens OX=9606 GN=RPS3A PE=1 SV=2	3.60028e+06	189488	APAMFNIR;EVQTNDLK;KDWYDVK;LITEDVQGK;TTDGYLLR;VFEVSLADLQNDEVAFR;VVDPFSK
150_1	sp|P15880|RS2_HUMAN	24.1302	NA	31304.6	1;1;1;1;1;1;1	7	7	0.2594	2325;1449;978;168;3138;2781;2491	-	40S ribosomal protein S2 OS=Homo sapiens OX=9606 GN=RPS2 PE=1 SV=2	3.1439e+06	142905	AEDKEWMPVTK;GCTATLGNFAK;GTGIVSAPVPK;LSIVPVR;SLEEIYLFSLPIK;SPYQEFTDHLVK;TYSYLTPDLWK
155_1	sp|P23396|RS3_HUMAN	26.2875	NA	26671.4	1;1;1;1;1;1;1	7	7	0.3786	1259;2799;2624;5642;3299;1604;993	-	40S ribosomal protein S3 OS=Homo sapiens OX=9606 GN=RPS3 PE=1 SV=2	2.14116e+06	112693	AELNEFLTR;DEILPTTPISEQK;ELAEDGYSGVEVR;FVDGLMIHSGDPVNYYVDTAVR;GGKPEPPAMPQPVPTA;IMLPWDPTGK;TEIIILATR
50_1	sp|Q9BQE3|TBA1C_HUMAN	25.2819	NA	49863.5	1;1;1;1;1;1;1	7	8	0.216	3740;1226;501;2860;3808;3809;4571;4085	sp|P68363|TBA1B_HUMAN	Tubulin alpha-1C chain OS=Homo sapiens OX=9606 GN=TUBA1C PE=1 SV=1	1.98919e+06	90417.6	AVFVDLEPTVIDEVR;EIIDLVLDR;FDLMYAK;LISQIVSSITASLR;NLDIERPTYTNLNR;TIGGGDDSFNTFFSETGAGK;VGINYQPPTVVPGGDLAK
8_3	sp|P35908|K22E_HUMAN	26.2875	NA	65393.2	1;1;0;1;1;0;1;1;1	7	9	0.1784	1219;1518;2818;3875;3876;2228;2229;2261;2504;1776;1688	-	Keratin, type II cytoskeletal 2 epidermal OS=Homo sapiens OX=9606 GN=KRT2 PE=1 SV=2	1.42871e+06	34016.8	DVDNAYMIK;DYQELMNVK;FLEQQNQVLQTK;GGSGGGGSISGGGYGSGGGSGGR;HGGGGGGFGGGGFGSR;NLDLDSIIAEVK;SKEEAEALYHSK;TAAENDFVTLK;YEELQVTVGR
193_1	sp|Q9Y262|EIF3L_HUMAN	28.3703	NA	66684.4	1;1;1;1;1;1;1	7	8	0.1613	4484;4485;3082;2483;958;4148;991;3997	-	Eukaryotic translation initiation factor 3 subunit L OS=Homo sapiens OX=9606 GN=EIF3L PE=1 SV=1	725754	22679.8	IWNVHSVLNVLHSLVDK;LAGFLDLTEQEFR;MLGYFSLVGLLR;TVSDLIDQK;VFSDEVQQQAQLSTIR;VSGGPSLEQR;VYEIQDIYENSWTK
145_1	sp|P36578|RL4_HUMAN	18.0036	NA	47667.4	1;1;1;1;1;1	6	7	0.1616	4176;4175;3361;2077;709;2035;815	-	60S ribosomal protein L4 OS=Homo sapiens OX=9606 GN=RPL4 PE=1 SV=5	5.97288e+06	199096	APIRPDIVNFVHTNLR;IEEVPELPLVVEDK;KLDELYGTWR;MINTDLSR;NIPGITLLNVSK;NVTLPAVFK
123_1	sp|P09211|GSTP1_HUMAN	23.7269	NA	23341	1;1;1;1;1;1	6	9	0.4	4795;4822;4821;4823;4248;4247;2138;2281;102	-	Glutathione S-transferase P OS=Homo sapiens OX=9606 GN=GSTP1 PE=1 SV=2	2.98854e+06	271685	ALPGQLKPFETLLSQNQGGK;DQQEAALVDMVNDGVEDLR;FQDGDLTLYQSNTILR;MLLADQGQSWK;PPYTVVYFPVR;TLGLYGK
184_1	sp|Q14694|UBP10_HUMAN	25.21	NA	87079.8	1;1;1;1;1;1	6	7	0.1053	921;5175;5174;4333;2607;2162;3500	-	Ubiquitin carboxyl-terminal hydrolase 10 OS=Homo sapiens OX=9606 GN=USP10 PE=1 SV=2	2.44848e+06	64433.6	ESVQGYTTK;IAELLENVTLIHKPVSLQPR;IEFGVDEVIEPSDTLPR;NIEYPVDLEISK;TVQDALESLVAR;VINQYQVVKPTAER
98_1	sp|P18124|RL7_HUMAN	19.9031	NA	29207.2	1;1;1;1;1;1	6	7	0.2742	1682;2014;1584;3570;1099;2378;2379	-	60S ribosomal protein L7 OS=Homo sapiens OX=9606 GN=RPL7 PE=1 SV=1	2.32692e+06	145432	AGNFYVPAEPK;EANNFLWPFK;IALTDNALIAR;IVEPYIAWGYPNLK;QIFNGTFVK;TTHFVEGGDAGNR
73_1	sp|P22626|ROA2_HUMAN	24.1686	NA	37406.7	1;1;1;1;1;1	6	6	0.2465	2448;1668;4032;5038;1113;2570	-	Heterogeneous nuclear ribonucleoproteins A2/B1 OS=Homo sapiens OX=9606 GN=HNRNPA2B1 PE=1 SV=2	2.22415e+06	117060	GGGGNFGPGPGSNFR;IDTIEIITDR;LFIGGLSFETTEESLR;NMGGPYGGGNYGPGGSGGSGGYGGR;TLETVPLER;YHTINGHNAEVR
203_1	sp|Q16643|DREB_HUMAN	25.21	NA	71385.4	1;1;1;1;1;1	6	7	0.1325	5271;4699;2603;4969;4173;4172;3896	-	Drebrin OS=Homo sapiens OX=9606 GN=DBN1 PE=1 SV=4	2.20055e+06	88021.8	KSESEVEEAAAIIAQRPDNPR;LAASGEGGLQELSGHFENQK;LELLAAYEEVIR;SESEVEEAAAIIAQRPDNPR;SPSDSSTASTPVAEQIER;YVLINWVGEDVPDAR
17_1	sp|Q7Z417|NUFP2_HUMAN	25.21	NA	76074.7	1;1;1;1;1;1	6	6	0.1266	2625;3491;1125;2501;2545;5052	-	Nuclear fragile X mental retardation-interacting protein 2 OS=Homo sapiens OX=9606 GN=NUFIP2 PE=1 SV=1	1.2256e+06	39535.5	ADTSSQGALVFLSK;GADNDGSGSESGYTTPK;GKPAVGDMLR;IMQQETSVPTLK;NLSSDEATNPISR;SGTTSESGALSLEPSHIGDLQK
191_1	sp|Q04637|IF4G1_HUMAN	22.0858	NA	175382	1;1;1;1;1;1	6	6	0.0469	987;1621;4228;1576;1022;4482	-	Eukaryotic translation initiation factor 4 gamma 1 OS=Homo sapiens OX=9606 GN=EIF4G1 PE=1 SV=4	1.16136e+06	16130	ALPSEELNR;EAVGDLLDAFK;EFLPEGQDIGAFVAEQK;ERPSQPEGLR;GVIDLIFEK;ITKPGSIDSNNQLFAPGGR
24_1	sp|O00303|EIF3F_HUMAN	23.6102	NA	37540.2	1;1;1;1;1;1	6	6	0.2185	2019;2132;3787;2358;3550;1363	-	Eukaryotic translation initiation factor 3 subunit F OS=Homo sapiens OX=9606 GN=EIF3F PE=1 SV=1	1.0727e+06	67043.6	AYVSTLMGVPGR;FLMSLVNQVPK;LHPVILASIVDSYER;TMGVMFTPLTVK;VIGLSSDLQQVGGASAR;VIGTLLGTVDK
93_1	sp|Q92900|RENT1_HUMAN	22.1216	NA	124267	1;1;1;1;1;1	6	6	0.0886	2074;4325;6398;1847;4177;4422	-	Regulator of nonsense transcripts 1 OS=Homo sapiens OX=9606 GN=UPF1 PE=1 SV=2	956846	15686	DETGELSSADEK;EAIDSPVSFLALHNQIR;MHPALSAFPSNIFYEGSLQNGVTAADR;NMDSMPELQK;TVLQRPLSLIQGPPGTGK;YEDAYQYQNIFGPLVK
205_1	sp|Q14152|EIF3A_HUMAN	25.21	NA	166468	1;1;1;1;1;1	6	6	0.0716	4601;5985;4392;3856;2709;3002	-	Eukaryotic translation initiation factor 3 subunit A OS=Homo sapiens OX=9606 GN=EIF3A PE=1 SV=1	423412	4552.81	EDAPIGPHLQSMPSEQIR;HHNQSTAINLNNPESQSMHLETR;LLQQVSQIYQSIEFSR;LTSLVPFVDAFQLER;TLSFGSDLNYATR;VLLATLSIPITPER
80_1	sp|Q6YHK3|CD109_HUMAN	19.9669	NA	161587	1;1;1;1;1	5	5	0.0443	628;3874;2759;808;4867	-	CD109 antigen OS=Homo sapiens OX=9606 GN=CD109 PE=1 SV=2	4.8011e+06	65768.5	IPVQLVFK;ISVTQPDSIVGIVAVDK;IVTLFSDFKPYK;LSDSWQPR;TLTLPSLPLNSADEIYELR
151_2	sp|O60506|HNRPQ_HUMAN	19.9669	NA	69559.6	0;1;1;1;1;1;0	5	5	0.1284	573;3309;3773;2139;1117;2811;2198	-	Heterogeneous nuclear ribonucleoprotein Q OS=Homo sapiens OX=9606 GN=SYNCRIP PE=1 SV=2	3.7819e+06	96971.9	AGPIWDLR;DLFEDELVPLFEK;EFNEDGALAVLQQFK;LMMDPLTGLNR;LYNNHEIR;NLANTVTEEILEK;TGYTLDVTTGQR
92_1	sp|P39023|RL3_HUMAN	17.8841	NA	46079.8	1;1;1;1;1	5	5	0.129	161;3998;785;465;2302	-	60S ribosomal protein L3 OS=Homo sapiens OX=9606 GN=RPL3 PE=1 SV=2	3.31048e+06	150476	AFMGPLK;DDPSKPVHLTAFLGYK;HGSLGFLPR;IGQGYLIK;NNASTDYDLSDK
117_1	sp|P62269|RS18_HUMAN	17.707	NA	17707.9	1;1;1;1;1	5	5	0.3224	1943;1131;1230;877;2242	-	40S ribosomal protein S18 OS=Homo sapiens OX=9606 GN=RPS18 PE=1 SV=3	2.25254e+06	187712	AGELTEDEVER;IPDWFLNR;VITIMQNPR;VLNTNIDGR;YSQVLANGLDNK
36_3	sp|P04899|GNAI2_HUMAN	19.9669	NA	40425.1	1;1;1;1;0;1	5	6	0.2394	3132;3922;3921;4703;3900;2464;2465;2051	-	Guanine nucleotide-binding protein G(i) subunit alpha-2 OS=Homo sapiens OX=9606 GN=GNAI2 PE=1 SV=3	2.22167e+06	111083	AMGNLQIDFADPSR;AVVYSNTIQSIMAIVK;EYQLNDSAAYYLNDLER;IAQSDYIPTQQDVLR;TTGIVETHFTFK;YDEAASYIQSK
173_1	sp|P67809|YBOX1_HUMAN	21.0083	NA	35902.7	1;1;1;1;1	5	9	0.25	2101;2102;3717;3888;6687;6689;6688;6690;4024	-	Nuclease-sensitive element-binding protein 1 OS=Homo sapiens OX=9606 GN=YBX1 PE=1 SV=3	1.80942e+06	139186	EDVFVHQTAIK;GAEAANVTGPGGVPVQGSK;NDTKEDVFVHQTAIK;RPQYSNPPVQGEVMEGADNQGAGEQGRPVR;SVGDGETVEFDVVEGEK
115_1	sp|P05388|RLA0_HUMAN	18.9255	NA	34251.8	1;1;1;1;1	5	7	0.1735	1837;1838;722;721;2649;1827;2204	-	60S acidic ribosomal protein P0 OS=Homo sapiens OX=9606 GN=RPLP0 PE=1 SV=1	1.50702e+06	83723.3	GHLENNPALEK;GNVGFVFTK;GTIEILSDVQLIK;IIQLLDDYPK;TSFFQALGITTK
138_1	sp|P61254|RL26_HUMAN	14.7958	NA	17247.5	1;1;1;1;1	5	5	0.2345	691;1213;1197;1228;673	-	60S ribosomal protein L26 OS=Homo sapiens OX=9606 GN=RPL26 PE=1 SV=1	1.49583e+06	166203	DDEVQVVR;FNPFVTSDR;HFNAPSHIR;KDDEVQVVR;YVIYIER
167_1	sp|Q96PK6|RBM14_HUMAN	17.8841	NA	69448.9	1;1;1;1;1	5	8	0.0972	1937;506;1156;2288;2291;2290;2289;5593	-	RNA-binding protein 14 OS=Homo sapiens OX=9606 GN=RBM14 PE=1 SV=2	1.32819e+06	53127.7	AQPSVSLGAPYR;INVELSTK;LSESQLSFR;TQPMTAQAASYR;TQSSASLAASYAAQQHPQAAASYR
59_1	sp|P60228|EIF3E_HUMAN	18.9255	NA	52187.4	1;1;1;1;1	5	5	0.1393	3106;5025;1755;1971;402	-	Eukaryotic translation initiation factor 3 subunit E OS=Homo sapiens OX=9606 GN=EIF3E PE=1 SV=1	890038	27813.7	HLVFPLLEFLSVK;LGHVVMGNNAVSPYQQVIEK;LNMTPEEAER;QLQAETEPIVK;VLVPATDR
8_2	sp|P05787|K2C8_HUMAN	19.6884	NA	53671.1	0;1;1;1;1;0;1	5	5	0.1449	1578;2069;2608;873;1416;1511;1510;1444	-	Keratin, type II cytoskeletal 8 OS=Homo sapiens OX=9606 GN=KRT8 PE=1 SV=7	657602	20550.1	EYQELMNVK;LALDIEIATYR;LEGLTDEINFLR;LQAEIEGLK;LSELEAALQR;NKYEDEINK;YEELQSLAGK
90_1	sp|P04406|G3P_HUMAN	19.9669	NA	36030.4	1;1;1;1;1	5	6	0.1851	2573;2572;3947;3370;206;1894	-	Glyceraldehyde-3-phosphate dehydrogenase OS=Homo sapiens OX=9606 GN=GAPDH PE=1 SV=3	646674	32333.7	GALQNIIPASTGAAK;LISWYDNEFGYSNR;LVINGNPITIFQER;VGVNGFGR;VVDLMAHMASK
163_1	sp|P62873|GBB1_HUMAN	14.6985	NA	37353	1;1;1;1	4	4	0.1147	2343;2348;954;205	sp|P62879|GBB2_HUMAN	Guanine nucleotide-binding protein G(I)/G(S)/G(T) subunit beta-1 OS=Homo sapiens OX=9606 GN=GNB1 PE=1 SV=3	3.0856e+06	237354	IYAMHWGTDSR;LIIWDSYTTNK;LLVSASQDGK;VHAIPLR
207_1	sp|P62241|RS8_HUMAN	14.7239	NA	24190.2	1;1;1;1	4	5	0.25	3810;2933;2213;3384;3385	-	40S ribosomal protein S8 OS=Homo sapiens OX=9606 GN=RPS8 PE=1 SV=2	2.94713e+06	294713	IIDVVYNASNNELVR;ISSLLEEQFQQGK;LTPEEEEILNK;QWYESHYALPLGR
53_1	sp|P56945|BCAR1_HUMAN	13.7183	NA	93314.4	1;1;1;1	4	4	0.0943	6748;4681;1227;5519	-	Breast cancer anti-estrogen resistance protein 1 OS=Homo sapiens OX=9606 GN=BCAR1 PE=1 SV=2	1.96467e+06	44651.6	ATAPGPEGGGTLHPNPTDKTSSIQSRPLPSPPK;MEDVHQTLVAHGQALDAGR;SQLELQQLK;VGQGYVYEAAQPEQDEYDIPR
139_1	sp|Q9Y6M1|IF2B2_HUMAN	16.8067	NA	66080.6	1;1;1;0;1	4	5	0.1068	1919;2754;3805;2718;897;898	-	Insulin-like growth factor 2 mRNA-binding protein 2 OS=Homo sapiens OX=9606 GN=IGF2BP2 PE=1 SV=2	1.72821e+06	52369.9	IAPAEGPDVSER;ILVPTQFVGAIIGK;LYIGNLSPAVTADDLR;MVIITGPPEAQFK;YPQGVASQR
95_2	sp|P31943|HNRH1_HUMAN	16.8067	NA	49198.4	0;1;1;1;0;1	4	4	0.2049	4540;3653;2334;4120;1260;1261;5013	-	Heterogeneous nuclear ribonucleoprotein H OS=Homo sapiens OX=9606 GN=HNRNPH1 PE=1 SV=4	1.72212e+06	68884.7	ATENDIYNFFSPLNPVR;HTGPNSPDTANDGFVR;SNNVEMDWVLK;STGEAFVQFASQEIAEK;VHIEIGPDGR;VTGEADVEFATHEDAVAAMSK
40_1	sp|Q07020|RL18_HUMAN	14.6493	NA	21621.1	1;1;1;1	4	4	0.2553	3120;2314;1452;1956	-	60S ribosomal protein L18 OS=Homo sapiens OX=9606 GN=RPL18 PE=1 SV=2	1.69883e+06	188759	APGTPHSHTKPYVR;TAVVVGTITDDVR;TNRPPLSLSR;TNSTFNQVVLK
35_1	sp|P62750|RL23A_HUMAN	15.4868	NA	17684.1	1;1;1;1	4	4	0.2564	2548;736;608;1921	-	60S ribosomal protein L23a OS=Homo sapiens OX=9606 GN=RPL23A PE=1 SV=1	1.46767e+06	163074	LAPDYDALDVANK;LDHYAIIK;LYDIDVAK;VNTLIRPDGEK
215_1	sp|P22061|PIMT_HUMAN	13.7838	NA	24620.6	1;1;1;1	4	4	0.2996	1665;7000;2824;623	-	Protein-L-isoaspartate(D-aspartate) O-methyltransferase OS=Homo sapiens OX=9606 GN=PCMT1 PE=1 SV=4	1.43839e+06	130762	KDDPTLLSSGR;MGYAEEAPYDAIHVGAAAPVVPQALIDQLKPGGR;SGGASHSELIHNLR;VQLVVGDGR
200_1	sp|P18621|RL17_HUMAN	15.2068	NA	21383.3	1;1;1;1	4	6	0.2609	3403;3404;3980;3981;955;1557	-	60S ribosomal protein L17 OS=Homo sapiens OX=9606 GN=RPL17 PE=1 SV=3	1.39587e+06	126897	EQIVPKPEEEVAQK;GLDVDSLVIEHIQVNK;QWGWTQGR;YSLDPENPTK
71_1	sp|Q06830|PRDX1_HUMAN	15.7653	NA	22096.3	1;1;1;1	4	4	0.2111	1635;1699;1796;1324	-	Peroxiredoxin-1 OS=Homo sapiens OX=9606 GN=PRDX1 PE=1 SV=1	1.36908e+06	97791.4	ATAVMPDGQFK;LVQAFQFTDK;QITVNDLPVGR;TIAQDYGVLK
174_1	sp|Q09666|AHNK_HUMAN	14.7597	NA	628699	1;1;1;1	4	4	0.0071	265;1917;1964;2265	-	Neuroblast differentiation-associated protein AHNAK OS=Homo sapiens OX=9606 GN=AHNAK PE=1 SV=2	1.14713e+06	2777.54	FSMPGFK;GEGPDVDVNLPK;GEGPEVDVNLPK;ISMPDFDLHLK
46_1	sp|Q00839|HNRPU_HUMAN	15.7653	NA	90528	1;1;1;1	4	5	0.0776	964;6126;3513;3799;3797	-	Heterogeneous nuclear ribonucleoprotein U OS=Homo sapiens OX=9606 GN=HNRNPU PE=1 SV=6	1.10646e+06	25146.8	DLPEHAVLK;EKPYFPIPEEYTFIQNVPLEDR;NFILDQTNVSAAAQR;SSGPTSLFAVTVAPPGAR
147_1	sp|Q9UHB6|LIMA1_HUMAN	15.7653	NA	85173.4	1;1;1;1	4	4	0.0711	4846;1605;2427;1096	-	LIM domain and actin-binding protein 1 OS=Homo sapiens OX=9606 GN=LIMA1 PE=1 SV=1	1.00016e+06	17546.6	IAWPPPTELGSSGSALEEGIK;ISANENSLAVR;QSSSTNYTNELK;SPPEALVQGR
30_1	sp|P62280|RS11_HUMAN	13.7838	NA	18419	1;1;1;1	4	4	0.1646	1446;2020;97;240	-	40S ribosomal protein S11 OS=Homo sapiens OX=9606 GN=RPS11 PE=1 SV=3	979639	97963.9	EAIEGTYIDK;EAIEGTYIDKK;NIGLGFK;VLLGETGK
34_2	sp|P17844|DDX5_HUMAN	13.6825	NA	69104.7	0;0;1;1;0;1;1	4	5	0.127	1854;1339;794;1453;2416;1275;5372;5373	-	Probable ATP-dependent RNA helicase DDX5 OS=Homo sapiens OX=9606 GN=DDX5 PE=1 SV=1	936276	26750.7	APILIATDVASR;IVDQIRPDR;LLQLVEDR;LMEEIMSEK;MLDMGFEPQIR;TAQEVETYR;TLSYLLPAIVHINHQPFLER
12_1	sp|P06748|NPM_HUMAN	13.6307	NA	32554.8	1;1;1;1	4	4	0.1463	584;4103;3200;94	-	Nucleophosmin OS=Homo sapiens OX=9606 GN=NPM1 PE=1 SV=2	857330	53583.1	GPSSVEDIK;MTDQEAIQDLWQWR;VDNDENEHQLSLR;VTLATLK
149_1	sp|P62081|RS7_HUMAN	15.7653	NA	22113.3	1;1;1;1	4	6	0.3351	2282;6800;6796;2792;5386;5387	-	40S ribosomal protein S7 OS=Homo sapiens OX=9606 GN=RPS7 PE=1 SV=1	811834	73803.1	AIIIFVPVPQLK;IVKPNGEKPDEFESGISQALLELEMNSDLK;KAIIIFVPVPQLK;TLTAVHDAILEDLVFPSEIVGK
186_1	sp|Q5JWF2|GNAS1_HUMAN	13.7183	NA	110956	1;1;1;1	4	4	0.0463	1190;2994;1267;3972	sp|P63092|GNAS2_HUMAN	Guanine nucleotide-binding protein G(s) subunit alpha isoforms XLas OS=Homo sapiens OX=9606 GN=GNAS PE=1 SV=2	777992	22228.3	LQEALNLFK;QADYVPSDQDLLR;VLTSGIFETK;YTTPEDATPEPGEDPR
21_2	sp|P07437|TBB5_HUMAN	15.7653	NA	49639	1;1;0;0;0;1;0;0;1;0;0	4	4	0.3604	3431;3557;2774;4458;4459;2275;2160;1541;3460;3459;4252;6267;1039	-	Tubulin beta chain OS=Homo sapiens OX=9606 GN=TUBB PE=1 SV=2	665690	31699.5	AILVDLEPGTMDSVR;ALTVPELTQQVFDAK;EVDEQMLNVQNK;GHYTEGAELVDSVLDVVR;IMNTFSVVPSPK;ISVYYNEATGGK;LAVNMVPFPR;LHFFMPGFAPLTSR;MAVTFIGNSTAIQELFK;SGPFGQIFRPDNFVFGQSGAGNNWAK;YLTVAAVFR
177_1	sp|Q15717|ELAV1_HUMAN	14.7239	NA	36069.1	1;1;1;1	4	5	0.1902	3203;2347;4953;4952;3989	-	ELAV-like protein 1 OS=Homo sapiens OX=9606 GN=ELAVL1 PE=1 SV=2	617932	36348.9	NVALLSQLYHSPAR;SLFSSIGEVESAK;TNLIVNYLPQNMTQDELR;VAGHSLGYGFVNYVTAK
49_2	sp|P07948|LYN_HUMAN	15.7653	NA	58536.8	0;1;1;1;1	4	4	0.125	469;2304;5111;3107;1780	-	Tyrosine-protein kinase Lyn OS=Homo sapiens OX=9606 GN=LYN PE=1 SV=3	568413	17224.6	GSLLDFLK;SLDNGGYYISPR;TLKPGTMSVQAFLEEANLMK;TNADVMTALSQGYR;VIEDNEYTAR
139_2	sp|O00425|IF2B3_HUMAN	12.9791	NA	63665.6	1;1;0;1;1	4	5	0.1174	780;779;4966;2718;4162;203	-	Insulin-like growth factor 2 mRNA-binding protein 3 OS=Homo sapiens OX=9606 GN=IGF2BP3 PE=1 SV=2	510540	15015.9	IAPAEAPDAK;LYIGNLSENAAPSDLESIFK;MVIITGPPEAQFK;TVNELQNLSSAEVVVPR;VPSFAAGR
160_1	sp|P07355|ANXA2_HUMAN	15.7653	NA	38579.8	1;1;1;1	4	5	0.1475	3108;1337;3531;1841;1842	-	Annexin A2 OS=Homo sapiens OX=9606 GN=ANXA2 PE=1 SV=2	471983	19665.9	GVDEVTIVNILTNR;QDIAFAYQR;SALSGHLETVILGLLK;TPAQYDASELK
9_2	sp|P08238|HS90B_HUMAN	15.7653	NA	83212.1	0;1;0;1;1;0;1;0	4	4	0.1312	1926;1210;2588;1455;4141;1037;5008;1505	-	Heat shock protein HSP 90-beta OS=Homo sapiens OX=9606 GN=HSP90AB1 PE=1 SV=4	329236	8230.91	ADLINNLGTIAK;APFDLFENK;EGLELPEDEEEK;LGIHEDSTNR;NPDDITQEEYGEFYK;YESLTDPSK;YHTSQSGDEMTSLSEYVSR;YIDQEELNK
141_1	sp|Q7L2E3|DHX30_HUMAN	15.7653	NA	133854	1;1;1;1	4	6	0.0461	4508;4082;1987;1986;1988;1705	-	ATP-dependent RNA helicase DHX30 OS=Homo sapiens OX=9606 GN=DHX30 PE=1 SV=1	283239	3540.49	AVDEAVILLQEIGVLDQR;ENYLEENLLYAPSLR;LQEALGMHESK;LQSDDILPLGK
88_1	sp|Q00610|CLH1_HUMAN	13.6825	NA	191493	1;1;1;1	4	4	0.0299	4470;1335;2350;2421	-	Clathrin heavy chain 1 OS=Homo sapiens OX=9606 GN=CLTC PE=1 SV=5	262755	2765.84	AFMTADLPNELIELLEK;LLLPWLEAR;NLQNLLILTAIK;NNRPSEGPLQTR
199_1	sp|P10809|CH60_HUMAN	16.8067	NA	61016.4	1;1;1;1	4	4	0.1309	4866;4337;6367;332	-	60 kDa heat shock protein, mitochondrial OS=Homo sapiens OX=9606 GN=HSPD1 PE=1 SV=2	220974	6138.16	ALMLQGVDLLADAVAVTMGPK;ISSIQSIVPALEIANAHR;TALLDAAGVASLLTTAEVVVTEIPKEEK;VGEVIVTK
198_1	sp|P08708|RS17_HUMAN	11.561	NA	15540.4	1;1;1;1	4	5	0.4667	5649;1489;1490;1061;5512	-	40S ribosomal protein S17 OS=Homo sapiens OX=9606 GN=RPS17 PE=1 SV=2	194706	32450.9	DNYVPEVSALDQEIIEVDPDTK;IAGYVTHLMK;LGNDFHTNK;LLDFGSLSNLQVTQPTVGMNFK
106_1	sp|P01857|IGHG1_HUMAN	9.58216	NA	36083.2	1;1;1	3	5	0.0576	298;300;2026;2027;351	sp|P01860|IGHG3_HUMAN;sp|P0DOX5|IGG1_HUMAN	Immunoglobulin heavy constant gamma 1 OS=Homo sapiens OX=9606 GN=IGHG1 PE=1 SV=1	6.21865e+07	4.14577e+06	ALPAPIEK;ALPAPIEKTISK;DTLMISR
165_1	sp|P51991|ROA3_HUMAN	12.605	NA	39570.6	1;1;1	3	3	0.1085	1572;1955;4326	-	Heterogeneous nuclear ribonucleoprotein A3 OS=Homo sapiens OX=9606 GN=HNRNPA3 PE=1 SV=2	8.33271e+06	416635	EDTEEYNLR;IETIEVMEDR;SSGSPYGGGYGSGGGSGGYGSR
9_1	sp|P07900|HS90A_HUMAN	11.5636	NA	84606.7	0;0;1;1;1;0;0	3	3	0.1052	1926;2588;2126;1574;2412;1037;1505	-	Heat shock protein HSP 90-alpha OS=Homo sapiens OX=9606 GN=HSP90AA1 PE=1 SV=5	2.7006e+06	69246.3	ADLINNLGTIAK;EGLELPEDEEEK;ELISNSSDALDK;LGIHEDSQNR;TLTIVDTGIGMTK;YESLTDPSK;YIDQEELNK
226_1	sp|P62263|RS14_HUMAN	12.605	NA	16262.5	1;1;1	3	4	0.298	5214;5213;2650;1100	-	40S ribosomal protein S14 OS=Homo sapiens OX=9606 GN=RPS14 PE=1 SV=3	1.8923e+06	315383	ADRDESSPYAAMLAAQDVAQR;IEDVTPIPSDSTR;TPGPGAQSALR
78_1	sp|P62753|RS6_HUMAN	11.5636	NA	28663	1;1;1	3	3	0.1406	2094;809;3458	-	40S ribosomal protein S6 OS=Homo sapiens OX=9606 GN=RPS6 PE=1 SV=1	1.88593e+06	145072	DIPGLTDTTVPR;LIEVDDER;MATEVAADALGEEWK
201_1	sp|O75821|EIF3G_HUMAN	11.5636	NA	35588.9	1;1;1	3	3	0.1187	2438;4287;1025	-	Eukaryotic translation initiation factor 3 subunit G OS=Homo sapiens OX=9606 GN=EIF3G PE=1 SV=2	1.33363e+06	66681.4	ELAEQLGLSTGEK;ETDLQELFRPFGSISR;VTNLSEDTR
33_1	sp|P68032|ACTC_HUMAN	10.5222	NA	41991.9	0;0;0;0;0;1;0;0;0;1;1	3	6	0.3528	751;1706;929;1703;1702;1704;1552;1620;1622;1619;1419;1658;1743;2971;2972;2982;4009;4013;4008;4006;4007;4454;4463;4464;4491;4489	sp|P68133|ACTS_HUMAN	Actin, alpha cardiac muscle 1 OS=Homo sapiens OX=9606 GN=ACTC1 PE=1 SV=1	1.2739e+06	55387.1	AGFAGDDAPR;AVFPSIVGRPR;DLTDYLMK;DSYVGDEAQSK;EITALAPSTMK;GYSFVTTAER;HQGVMVGMGQK;IWHHTFYNELR;SYELPDGQVITIGNER;VAPEEHPTLLTEAPLNPK;YPIEHGIITNWDDMEK
36_2	sp|P63096|GNAI1_HUMAN	12.605	NA	40335.2	1;1;1;0	3	4	0.1695	3941;3942;4680;3932;2464;2465	-	Guanine nucleotide-binding protein G(i) subunit alpha-1 OS=Homo sapiens OX=9606 GN=GNAI1 PE=1 SV=2	1.05727e+06	62192.6	AVVYSNTIQSIIAIIR;EYQLNDSAAYYLNDLDR;IAQPNYIPTQQDVLR;TTGIVETHFTFK
164_1	sp|P28799|GRN_HUMAN	10.5222	NA	63499.8	1;1;1	3	3	0.0624	2760;2495;882	-	Progranulin OS=Homo sapiens OX=9606 GN=GRN PE=1 SV=2	1.01862e+06	44287.7	APAHLSLPDPQALK;EVVSAQPATFLAR;GSEIVAGLEK
75_1	sp|Q9UN86|G3BP2_HUMAN	12.605	NA	54087.8	1;1;1;0	3	3	0.11	4475;2260;2788;2301;2300	-	Ras GTPase-activating protein-binding protein 2 OS=Homo sapiens OX=9606 GN=G3BP2 PE=1 SV=2	1.01438e+06	34978.6	LPNFGFVVFDDSEPVQR;TEELKPQVEEK;VEAKPEVQSQPPR;VMEKPSPLLVGR
26_2	sp|Q16629|SRSF7_HUMAN	10.5222	NA	27350	1;0;1;1	3	3	0.1849	1172;3392;896;1439	-	Serine/arginine-rich splicing factor 7 OS=Homo sapiens OX=9606 GN=SRSF7 PE=1 SV=1	933464	58341.5	AFSYYGPLR;NPPGFAFVEFEDPR;VELSTGMPR;VYVGNLGTGAGK
122_1	sp|P62899|RL31_HUMAN	10.0805	NA	14453.9	1;1;1	3	3	0.248	951;3501;812	-	60S ribosomal protein L31 OS=Homo sapiens OX=9606 GN=RPL31 PE=1 SV=1	902181	128883	EYTINIHK;LYTLVTYVPVTTFK;SAINEVVTR
51_1	sp|P27635|RL10_HUMAN	10.5222	NA	24587.9	1;1;1	3	5	0.1542	713;714;3162;3163;1669	-	60S ribosomal protein L10 OS=Homo sapiens OX=9606 GN=RPL10 PE=1 SV=4	873671	67205.5	EHVIEALR;FNADEFEDMVAEK;GAFGKPQGTVAR
37_1	sp|Q13310|PABP4_HUMAN	12.605	NA	70738.1	0;1;0;1;0;0;1;0	3	3	0.1739	2080;2038;927;1465;6216;6213;6212;1270;5283;4365	-	Polyadenylate-binding protein 4 OS=Homo sapiens OX=9606 GN=PABPC4 PE=1 SV=1	851648	23017.5	ALDTMNFDVIK;EFSPFGSITSAK;EFTNVYIK;FSPAGPVLSIR;ITGMLLEIDNSELLHMLESPESLR;MNGMLLNDR;NFGEEVDDESLKELFSQFGK;SLGYAYVNFQQPADAER
36_1	sp|P08754|GNAI3_HUMAN	12.605	NA	40506.3	1;1;0;1	3	3	0.1695	4705;3943;2464;2465;4002	-	Guanine nucleotide-binding protein G(k) subunit alpha OS=Homo sapiens OX=9606 GN=GNAI3 PE=1 SV=3	676698	39805.8	EYQLNDSASYYLNDLDR;ISQSNYIPTQQDVLR;TTGIVETHFTFK;VVVYSNTIQSIIAIIR
87_1	sp|P05141|ADT2_HUMAN	9.96379	NA	32831.2	1;1;1	3	3	0.0973	1395;368;2717	sp|P12236|ADT3_HUMAN	ADP/ATP translocase 2 OS=Homo sapiens OX=9606 GN=SLC25A5 PE=1 SV=7	648693	32434.6	EQGVLSFWR;TAVAPIER;YFPTQALNFAFK
168_1	sp|P30050|RL12_HUMAN	11.5636	NA	17807.5	1;1;1	3	3	0.2424	3659;440;3600	-	60S ribosomal protein L12 OS=Homo sapiens OX=9606 GN=RPL12 PE=1 SV=1	620739	56430.8	HSGNITFDEIVNIAR;IGPLGLSPK;QAQIEVVPSASALIIK
214_1	sp|P61313|RL15_HUMAN	9.51662	NA	24131.1	1;1;1	3	3	0.1667	3174;3559;908	-	60S ribosomal protein L15 OS=Homo sapiens OX=9606 GN=RPL15 PE=1 SV=2	616064	44004.5	NPDTQWITKPVHK;VLNSYWVGEDSTYK;YIQELWR
157_1	sp|P62277|RS13_HUMAN	11.5636	NA	17211.7	1;1;1	3	3	0.245	3703;1254;1966	-	40S ribosomal protein S13 OS=Homo sapiens OX=9606 GN=RPS13 PE=1 SV=2	588453	53495.7	GLAPDLPEDLYHLIK;GLSQSALPYR;GLTPSQIGVILR
77_1	sp|P26599|PTBP1_HUMAN	12.605	NA	57185.6	1;1;1	3	3	0.1186	5190;4763;5116	-	Polypyrimidine tract-binding protein 1 OS=Homo sapiens OX=9606 GN=PTBP1 PE=1 SV=1	473690	21531.3	IAIPGLAGAGNSVLLVSNLNPER;KLPIDVTEGEVISLGLPFGK;NNQFQALLQYADPVSAQHAK
210_1	sp|P26196|DDX6_HUMAN	9.40628	NA	54382.3	1;1;1	3	3	0.089	5430;881;1882	-	Probable ATP-dependent RNA helicase DDX6 OS=Homo sapiens OX=9606 GN=DDX6 PE=1 SV=2	446953	15412.2	GPVKPTGGPGGGGTQTQQQMNQLK;LAETYLHR;SGAYLIPLLER
99_1	sp|P55884|EIF3B_HUMAN	12.605	NA	92423.8	1;1;1	3	3	0.0418	2796;2637;1181	-	Eukaryotic translation initiation factor 3 subunit B OS=Homo sapiens OX=9606 GN=EIF3B PE=1 SV=3	397217	10735.6	GTQGVVTNFEIFR;ITNDFYPEEDGK;VTLMQLPTR
224_1	sp|P26368|U2AF2_HUMAN	11.5636	NA	53467.2	1;1;1	3	3	0.0716	1311;4050;1051	-	Splicing factor U2AF 65 kDa subunit OS=Homo sapiens OX=9606 GN=U2AF2 PE=1 SV=4	370683	19509.6	ELLTSFGPLK;LFIGGLPNYLNDDQVK;NFAFLEFR
4_2	sp|P02533|K1C14_HUMAN	11.5636	NA	51529.4	1;0;1;0;1;0;0;0	3	3	0.1949	4845;2161;2632;1832;2388;210;216;992	-	Keratin, type I cytoskeletal 14 OS=Homo sapiens OX=9606 GN=KRT14 PE=1 SV=4	357005	10200.2	ADLEMQIESLKEELAYLK;ALEEANADLEVK;APSTYGGGLSVSSSR;ASLENSLEETK;EVATNSELVQSGK;LAADDFR;LASYLDK;VLDELTLAR
86_1	sp|P62244|RS15A_HUMAN	10.5222	NA	14830	1;1;1	3	3	0.2385	3735;406;828	-	40S ribosomal protein S15a OS=Homo sapiens OX=9606 GN=RPS15A PE=1 SV=2	332140	30194.6	HGYIGEFEIIDDHR;IVVNLTGR;MNVLADALK
14_1	sp|P62906|RL10A_HUMAN	8.50323	NA	24815.5	1;1;1	3	3	0.1613	2795;3371;224	-	60S ribosomal protein L10a OS=Homo sapiens OX=9606 GN=RPL10A PE=1 SV=2	291192	19412.8	AVDIPHMDIEALK;FPSLLTHNENMVAK;ILGPGLNK
38_1	sp|O15371|EIF3D_HUMAN	11.5636	NA	63932.4	1;1;1	3	3	0.0931	3369;2351;6444	-	Eukaryotic translation initiation factor 3 subunit D OS=Homo sapiens OX=9606 GN=EIF3D PE=1 SV=1	255346	9457.28	IFHTVTTTDDPVIR;VADWTGATYQDK;YNFPNPNPFVEDDMDKNEIASVAYR
67_1	sp|Q92499|DDX1_HUMAN	11.5636	NA	82379.8	1;1;1	3	3	0.0716	4831;4311;4236	-	ATP-dependent RNA helicase DDX1 OS=Homo sapiens OX=9606 GN=DDX1 PE=1 SV=2	226785	4930.11	EAQTSFLHLGYLPNQLFR;GHVDILAPTVQELAALEK;TGAFSIPVIQIVYETLK
27_1	sp|Q07666|KHDR1_HUMAN	11.5636	NA	48197.2	1;1;1	3	3	0.0971	5151;3918;1330	-	KH domain-containing, RNA-binding, signal transduction-associated protein 1 OS=Homo sapiens OX=9606 GN=KHDRBS1 PE=1 SV=1	219812	9991.43	DSLDPSFTHAMQLLTAEIEK;KDDEENYLDLFSHK;YLPELMAEK
208_1	sp|Q6PKG0|LARP1_HUMAN	11.5636	NA	123434	1;1;1	3	3	0.0374	2266;2766;3753	-	La-related protein 1 OS=Homo sapiens OX=9606 GN=LARP1 PE=1 SV=2	204519	3052.53	FQQVPTDALANK;SLPTTVPESPNYR;VQALTTDISLIFAALK
64_1	sp|P09651|ROA1_HUMAN	10.8347	NA	38723	1;1;1	3	5	0.1102	2679;2680;1903;1904;3705	-	Heterogeneous nuclear ribonucleoprotein A1 OS=Homo sapiens OX=9606 GN=HNRNPA1 PE=1 SV=5	161387	8494.07	EDSQRPGAHLTVK;IEVIEIMTDR;NQGGYGGSSSSSSYGSGR
225_1	sp|Q9Y224|RTRAF_HUMAN	11.5636	NA	28050.7	1;1;1	3	3	0.1803	2963;4894;2130	-	RNA transcription, translation and transport factor protein OS=Homo sapiens OX=9606 GN=RTRAF PE=1 SV=1	124966	6942.54	AGVMALANLLQIQR;HILGFDTGDAVLNEAAQILR;NFIVWLEDQK
31_1	sp|P63010|AP2B1_HUMAN	12.605	NA	104486	1;1;1	3	4	0.0662	6400;5169;5168;3205	-	AP-2 complex subunit beta OS=Homo sapiens OX=9606 GN=AP2B1 PE=1 SV=1	59824.3	1272.86	KPSETQELVQQVLSLATQDSDNPDLR;LAPPLVTLLSGEPEVQYVALR;LASQANIAQVLAELK
22_1	sp|P84098|RL19_HUMAN	6.32338	NA	23451.2	1;1	2	2	0.1327	800;4403	-	60S ribosomal protein L19 OS=Homo sapiens OX=9606 GN=RPL19 PE=1 SV=1	4.90932e+06	545480	LLADQAEAR;VWLDPNETNEIANANSR
100_1	sp|P62913|RL11_HUMAN	6.32054	NA	20239.6	1;1	2	2	0.1292	3119;748	-	60S ribosomal protein L11 OS=Homo sapiens OX=9606 GN=RPL11 PE=1 SV=2	2.45513e+06	272792	VLEQLTGQTPVFSK;YDGIILPGK
171_1	sp|Q07021|C1QBP_HUMAN	7.36194	NA	31342.6	1;1	2	3	0.1099	2089;5229;5228	-	Complement component 1 Q subcomponent-binding protein, mitochondrial OS=Homo sapiens OX=9606 GN=C1QBP PE=1 SV=1	1.43328e+06	95551.9	AFVDFLSDEIK;VEEQEPELTSTPNFVVEVIK
81_1	sp|P62917|RL8_HUMAN	7.36194	NA	28007.3	1;1	2	4	0.1051	3666;3665;3667;620	-	60S ribosomal protein L8 OS=Homo sapiens OX=9606 GN=RPL8 PE=1 SV=2	1.30171e+06	92979.2	ASGNYATVISHNPETK;AVVGVVAGGGR
217_1	sp|P46776|RL27A_HUMAN	7.36194	NA	16551	1;1	2	2	0.1419	1889;1340	-	60S ribosomal protein L27a OS=Homo sapiens OX=9606 GN=RPL27A PE=1 SV=2	1.01905e+06	127381	LWTLVSEQTR;TGAAPIIDVVR
196_1	sp|P62851|RS25_HUMAN	8.40333	NA	13733.7	1;1	2	2	0.152	737;1224	-	40S ribosomal protein S25 OS=Homo sapiens OX=9606 GN=RPS25 PE=1 SV=1	949372	158229	AALQELLSK;LITPAVVSER
5_1	sp|Q13151|ROA0_HUMAN	8.40333	NA	30821.8	1;1	2	2	0.0951	1790;3671	-	Heterogeneous nuclear ribonucleoprotein A0 OS=Homo sapiens OX=9606 GN=HNRNPA0 PE=1 SV=1	759544	54253.2	EDIYSGGGGGGSR;LFIGGLNVQTSESGLR
26_1	sp|P84103|SRSF3_HUMAN	7.36194	NA	19317.9	1;0;1	2	3	0.2134	1054;1050;3392;1950	-	Serine/arginine-rich splicing factor 3 OS=Homo sapiens OX=9606 GN=SRSF3 PE=1 SV=1	751995	75199.5	AFGYYGPLR;NPPGFAFVEFEDPR;VYVGNLGNNGNK
162_1	sp|Q86V81|THOC4_HUMAN	7.36194	NA	26871.6	1;1	2	2	0.1128	4628;1878	-	THO complex subunit 4 OS=Homo sapiens OX=9606 GN=ALYREF PE=1 SV=3	642728	42848.5	QQLSAEELDAQLDAYNAR;SLGTADVHFER
74_1	sp|Q8NCA5|FA98A_HUMAN	8.40333	NA	55366.3	1;1	2	2	0.0559	2825;3849	-	Protein FAM98A OS=Homo sapiens OX=9606 GN=FAM98A PE=1 SV=1	638739	27771.3	AQEGGGSEVFQELK;IEAINQAIANEYEVR
223_1	sp|P46779|RL28_HUMAN	6.26873	NA	15737.7	1;1	2	2	0.1606	2143;1056	-	60S ribosomal protein L28 OS=Homo sapiens OX=9606 GN=RPL28 PE=1 SV=3	537621	48874.6	QTYSTEPNNLK;TVGVEPAADGK
39_1	sp|P38159|RBMX_HUMAN	8.40333	NA	42306.3	1;1	2	3	0.0665	2670;2668;2669	-	RNA-binding motif protein, X chromosome OS=Homo sapiens OX=9606 GN=RBMX PE=1 SV=3	536396	16254.4	LFIGGLNTETNEK;VEQATKPSFESGR
121_1	sp|P62249|RS16_HUMAN	8.40333	NA	16435	1;1	2	2	0.1507	1268;2642	-	40S ribosomal protein S16 OS=Homo sapiens OX=9606 GN=RPS16 PE=1 SV=2	524691	43724.2	LLEPVLLLGK;VNGRPLEMIEPR
4_1	sp|P08779|K1C16_HUMAN	8.40333	NA	51236.2	0;1;0;0;0;1;0	2	2	0.1501	2161;2284;1832;210;216;1728;992	-	Keratin, type I cytoskeletal 16 OS=Homo sapiens OX=9606 GN=KRT16 PE=1 SV=4	486639	13904	ALEEANADLEVK;APSTYGGGLSVSSR;ASLENSLEETK;LAADDFR;LASYLDK;QTVEADVNGLR;VLDELTLAR
45_1	sp|P63104|1433Z_HUMAN	7.36194	NA	27727.7	1;1	2	3	0.098	1760;1761;3122	-	14-3-3 protein zeta/delta OS=Homo sapiens OX=9606 GN=YWHAZ PE=1 SV=1	414226	21801.4	DSTLIMQLLR;SVTEQGAELSNEER
19_1	sp|P60842|IF4A1_HUMAN	6.80352	NA	46124.6	1;1	2	2	0.0493	1661;1350	-	Eukaryotic initiation factor 4A-I OS=Homo sapiens OX=9606 GN=EIF4A1 PE=1 SV=1	410181	17834	KEELTLEGIR;VLITTDLLAR
8_1	sp|P04259|K2C6B_HUMAN	8.40333	NA	60030.3	1;0;0;0;1;0	2	2	0.1188	2563;1578;1511;1510;2261;4264;1632	-	Keratin, type II cytoskeletal 6B OS=Homo sapiens OX=9606 GN=KRT6B PE=1 SV=5	404616	11239.3	ADTLTDEINFLR;EYQELMNVK;NKYEDEINK;NLDLDSIIAEVK;QNLEPLFEQYINNLR;YEELQITAGR
218_1	sp|P62266|RS23_HUMAN	7.36194	NA	15797.7	1;1	2	2	0.1538	1193;1678	-	40S ribosomal protein S23 OS=Homo sapiens OX=9606 GN=RPS23 PE=1 SV=3	399395	49924.4	GHAVGDIPGVR;VANVSLLALYK
101_1	sp|P46782|RS5_HUMAN	6.35635	NA	22862.1	1;1	2	2	0.1176	789;3430	-	40S ribosomal protein S5 OS=Homo sapiens OX=9606 GN=RPS5 PE=1 SV=4	390120	39012	QAVDVSPLR;TIAECLADELINAAK
13_1	sp|P21589|5NTD_HUMAN	7.36194	NA	63327.5	1;1	2	2	0.0453	894;3847	-	5'-nucleotidase OS=Homo sapiens OX=9606 GN=NT5E PE=1 SV=1	362950	10675	VIYPAVEGR;VLPVGDEVVGIVGYTSK
49_1	sp|P07947|YES_HUMAN	7.36194	NA	60762.5	0;1;1	2	3	0.0479	469;1845;1844;617	-	Tyrosine-protein kinase Yes OS=Homo sapiens OX=9606 GN=YES1 PE=1 SV=3	334068	11931	GSLLDFLK;LIEDNEYTAR;TTEDLSFK
221_1	sp|P83731|RL24_HUMAN	7.36194	NA	17767.9	1;1	2	2	0.1401	2068;1683	-	60S ribosomal protein L24 OS=Homo sapiens OX=9606 GN=RPL24 PE=1 SV=1	323114	32311.4	AITGASLADIMAK;QINWTVLYR
105_1	sp|Q96HS1|PGAM5_HUMAN	6.80352	NA	31984.6	1;1	2	2	0.0657	1376;944	-	Serine/threonine-protein phosphatase PGAM5, mitochondrial OS=Homo sapiens OX=9606 GN=PGAM5 PE=1 SV=2	305655	16980.9	AIETTDIISR;EQAELTGLR
76_1	sp|P35637|FUS_HUMAN	8.40333	NA	53393.8	0;1;1	2	3	0.0532	2613;3566;2628;2627	-	RNA-binding protein FUS OS=Homo sapiens OX=9606 GN=FUS PE=1 SV=1	303662	17862.5	GEATVSFDDPPSAK;LKGEATVSFDDPPSAK;TGQPMINLYTDR
94_1	sp|Q12905|ILF2_HUMAN	8.40333	NA	43035.2	1;1	2	2	0.0615	2568;1045	-	Interleukin enhancer-binding factor 2 OS=Homo sapiens OX=9606 GN=ILF2 PE=1 SV=2	301842	14373.4	ILPTLEAVAALGNK;VLQSALAAIR
34_1	sp|Q92841|DDX17_HUMAN	8.40333	NA	80222	0;1;0;0;1	2	2	0.0837	1854;3679;1339;2416;2750	-	Probable ATP-dependent RNA helicase DDX17 OS=Homo sapiens OX=9606 GN=DDX17 PE=1 SV=2	291951	7682.91	APILIATDVASR;ELAQQVQQVADDYGK;IVDQIRPDR;MLDMGFEPQIR;SSQSSSQQFSGIGR
156_1	sp|P06733|ENOA_HUMAN	7.36194	NA	47139.3	1;1	2	2	0.0507	1462;2633	-	Alpha-enolase OS=Homo sapiens OX=9606 GN=ENO1 PE=1 SV=2	276779	9544.11	IGAEVYHNLK;YISPDQLADLYK
189_1	sp|Q9UM54|MYO6_HUMAN	8.40333	NA	149596	1;1	2	2	0.0247	3279;4349	-	Unconventional myosin-VI OS=Homo sapiens OX=9606 GN=MYO6 PE=1 SV=4	263522	3294.02	IVEANPLLEAFGNAK;TFLALINQVFPAEEDSK
119_1	sp|Q02543|RL18A_HUMAN	6.32054	NA	20748.9	1;1	2	3	0.108	1825;1274;1273	-	60S ribosomal protein L18a OS=Homo sapiens OX=9606 GN=RPL18A PE=1 SV=2	243407	17386.2	FWYFVSQLK;IFAPNHVVAK
126_1	sp|Q9Y3I0|RTCB_HUMAN	8.40333	NA	55174.9	1;1	2	2	0.0436	1833;2197	-	tRNA-splicing ligase RtcB homolog OS=Homo sapiens OX=9606 GN=RTCB PE=1 SV=1	201012	6931.46	IASPEGQDYLK;LVMEEAPESYK
84_1	sp|Q9UQ35|SRRM2_HUMAN	8.40333	NA	299438	1;1	2	2	0.0098	2158;1914	-	Serine/arginine repetitive matrix protein 2 OS=Homo sapiens OX=9606 GN=SRRM2 PE=1 SV=2	196085	1281.6	TAAALAPASLTSAR;TPTAPAVNLAGAR
44_2	sp|Q9NVI7|ATD3A_HUMAN	8.40333	NA	71324.7	1;1;0;0;0	2	2	0.1057	1159;3245;5272;2481;1520	-	ATPase family AAA domain-containing protein 3A OS=Homo sapiens OX=9606 GN=ATAD3A PE=1 SV=2	195130	4336.23	ATLNAFLYR;GLLLFVDEADAFLR;LALHSGMDYAIMTGGDVAPMGR;QQQLLNEENLR;TAGTLFGEGFR
32_1	sp|P62847|RS24_HUMAN	8.40333	NA	15413.4	1;1	2	2	0.203	3727;2527	-	40S ribosomal protein S24 OS=Homo sapiens OX=9606 GN=RPS24 PE=1 SV=1	170661	24380.1	TTGFGMIYDSLDYAK;TTPDVIFVFGFR
21_1	sp|P68371|TBB4B_HUMAN	7.36194	NA	49799	0;0;0;1;0;0;1;0;0	2	2	0.2921	2774;4458;4459;2275;2257;1541;3460;3459;4213;6267;1039	-	Tubulin beta-4B chain OS=Homo sapiens OX=9606 GN=TUBB4B PE=1 SV=1	154793	7371.08	EVDEQMLNVQNK;GHYTEGAELVDSVLDVVR;IMNTFSVVPSPK;INVYYNEATGGK;LAVNMVPFPR;LHFFMPGFAPLTSR;MSATFIGNSTAIQELFK;SGPFGQIFRPDNFVFGQSGAGNNWAK;YLTVAAVFR
133_1	sp|Q9NZB2|F120A_HUMAN	8.40333	NA	121811	1;1	2	3	0.0277	3187;3188;3156	-	Constitutive coactivator of PPAR-gamma-like protein 1 OS=Homo sapiens OX=9606 GN=FAM120A PE=1 SV=2	102646	1900.85	AEGSSTASSGSQLAEGK;SPQTPELVEALAFR
131_1	sp|Q14103|HNRPD_HUMAN	5.66896	NA	38410.3	1;1	2	2	0.0761	4950;537	-	Heterogeneous nuclear ribonucleoprotein D0 OS=Homo sapiens OX=9606 GN=HNRNPD PE=1 SV=1	55489.4	3699.29	EYFGGFGEVESIELPMDNK;GFGFVLFK
61_1	sp|Q06787|FMR1_HUMAN	8.40333	NA	71130.9	1;0;1	2	2	0.0649	4580;931;3523	-	Synaptic functional regulator FMR1 OS=Homo sapiens OX=9606 GN=FMR1 PE=1 SV=1	49396.8	1234.92	EDLMGLAIGTHGANIQQAR;LQIDEQLR;SFLEFAEDVIQVPR
197_1	sp|Q7L2H7|EIF3M_HUMAN	8.40333	NA	42475.8	1;1	2	2	0.0882	5212;3054	-	Eukaryotic translation initiation factor 3 subunit M OS=Homo sapiens OX=9606 GN=EIF3M PE=1 SV=1	24979.6	1086.07	ALKDPNAFLFDHLLTLKPVK;LQLLSNLFHGMDK
76_2	sp|Q92804|RBP56_HUMAN	7.36194	NA	61793.1	0;1;1	2	2	0.0693	2613;253;4606	-	TATA-binding protein-associated factor 2N OS=Homo sapiens OX=9606 GN=TAF15 PE=1 SV=1	23793.4	610.088	GEATVSFDDPPSAK;SGGGYGGDR;TGKPMINLYTDKDTGKPK
110_1	sp|Q9HCE1|MOV10_HUMAN	6.56791	NA	113599	1;1	2	2	0.0299	4166;2990	-	Helicase MOV-10 OS=Homo sapiens OX=9606 GN=MOV10 PE=1 SV=2	16264.3	271.071	QLLPMLLQGTSIFTAPK;SLESNPEQLQAMR
188_1	sp|P42356|PI4KA_HUMAN	8.40333	NA	236678	1;1	2	2	0.0157	4391;2805	-	Phosphatidylinositol 4-kinase alpha OS=Homo sapiens OX=9606 GN=PI4KA PE=1 SV=4	10050.5	82.3813	ASSSAGNLGVLIPVIAVLTR;TLLLSLLATEIER
140_1	sp|P49327|FAS_HUMAN	7.36194	NA	273254	1;1	2	2	0.0119	2557;3979	-	Fatty acid synthase OS=Homo sapiens OX=9606 GN=FASN PE=1 SV=3	0	0	DLVEAVAHILGIR;LPEDPLLSGLLDSPALK
104_1	sp|P46778|RL21_HUMAN	3.16027	NA	18553.1	1	1	1	0.0938	3488	-	60S ribosomal protein L21 OS=Homo sapiens OX=9606 GN=RPL21 PE=1 SV=2	9.10696e+06	1.01188e+06	VYNVTQHAVGIVVNK
129_1	sp|Q14344|GNA13_HUMAN	4.20167	NA	44021.7	1	1	1	0.0292	1115	sp|Q03113|GNA12_HUMAN	Guanine nucleotide-binding protein subunit alpha-13 OS=Homo sapiens OX=9606 GN=GNA13 PE=1 SV=2	1.50505e+06	60202.1	ILLLGAGESGK
137_1	sp|A0PJE2|DHR12_HUMAN	2.18269	NA	35124	1	1	1	0.041	1947	-	Dehydrogenase/reductase SDR family member 12 OS=Homo sapiens OX=9606 GN=DHRS12 PE=2 SV=2	687169	32722.3	VFLVTGGNSGIGK
146_1	sp|Q99613|EIF3C_HUMAN	3.16027	NA	105278	1	1	1	0.0175	3931	sp|B5ME19|EIFCL_HUMAN	Eukaryotic translation initiation factor 3 subunit C OS=Homo sapiens OX=9606 GN=EIF3C PE=1 SV=1	663967	15090.2	TEPTAQQNLALQLAEK
18_1	sp|Q9BRL6|SRSF8_HUMAN	2.88178	NA	32268.2	1	1	1	0.0284	551	sp|Q01130|SRSF2_HUMAN	Serine/arginine-rich splicing factor 8 OS=Homo sapiens OX=9606 GN=SRSF8 PE=1 SV=1	660632	47188	VGDVYIPR
135_1	sp|P26373|RL13_HUMAN	3.16027	NA	24246.5	1	1	1	0.0474	1673	-	60S ribosomal protein L13 OS=Homo sapiens OX=9606 GN=RPL13 PE=1 SV=4	603390	43099.3	VATWFNQPAR
16_1	sp|Q12931|TRAP1_HUMAN	4.20167	NA	80059.7	1	1	1	0.0199	2962	-	Heat shock protein 75 kDa, mitochondrial OS=Homo sapiens OX=9606 GN=TRAP1 PE=1 SV=3	499071	10397.3	GVVDSEDIPLNLSR
112_1	sp|Q8NFJ5|RAI3_HUMAN	4.20167	NA	40224.9	1	1	1	0.0364	2662	-	Retinoic acid-induced protein 3 OS=Homo sapiens OX=9606 GN=GPRC5A PE=1 SV=2	482546	53616.2	TNVNVFSELSAPR
151_1	sp|O43390|HNRPR_HUMAN	4.20167	NA	70899.2	0;1;0	1	1	0.0521	573;2767;2198	-	Heterogeneous nuclear ribonucleoprotein R OS=Homo sapiens OX=9606 GN=HNRNPR PE=1 SV=1	420631	10259.3	AGPIWDLR;NLATTVTEEILEK;TGYTLDVTTGQR
79_1	sp|P47914|RL29_HUMAN	4.20167	NA	17741.1	1	1	1	0.0943	2452	-	60S ribosomal protein L29 OS=Homo sapiens OX=9606 GN=RPL29 PE=1 SV=2	414852	69142	AQAAAPASVPAQAPK
57_1	sp|P61353|RL27_HUMAN	3.16027	NA	15787.7	1	1	1	0.0662	1088	-	60S ribosomal protein L27 OS=Homo sapiens OX=9606 GN=RPL27 PE=1 SV=2	398729	66454.8	YSVDIPLDK
202_1	sp|Q9Y230|RUVB2_HUMAN	4.20167	NA	51124.6	1	1	1	0.0346	3650	-	RuvB-like 2 OS=Homo sapiens OX=9606 GN=RUVBL2 PE=1 SV=3	385775	13777.7	TQGFLALFSGDTGEIK
144_1	sp|P50914|RL14_HUMAN	4.20167	NA	23417	1	1	1	0.0558	2353	-	60S ribosomal protein L14 OS=Homo sapiens OX=9606 GN=RPL14 PE=1 SV=4	359075	29922.9	LVAIVDVIDQNR
65_1	sp|P42766|RL35_HUMAN	3.16027	NA	14542.6	1	1	1	0.0813	1467	-	60S ribosomal protein L35 OS=Homo sapiens OX=9606 GN=RPL35 PE=1 SV=2	345989	57664.9	VLTVINQTQK
195_1	sp|Q8WXR4|MYO3B_HUMAN	2.3106	NA	151733	1	1	1	0.006	1026	-	Myosin-IIIb OS=Homo sapiens OX=9606 GN=MYO3B PE=2 SV=4	328980	4386.4	LFSWIVNR
95_1	sp|P52597|HNRPF_HUMAN	4.20167	NA	45642.9	0;1;0	1	1	0.106	4540;4201;1260;1261	-	Heterogeneous nuclear ribonucleoprotein F OS=Homo sapiens OX=9606 GN=HNRNPF PE=1 SV=3	325208	15486.1	ATENDIYNFFSPLNPVR;ITGEAFVQFASQELAEK;VHIEIGPDGR
125_1	sp|Q01844|EWS_HUMAN	4.20167	NA	68435.7	1	1	2	0.0213	2731;2732	-	RNA-binding protein EWS OS=Homo sapiens OX=9606 GN=EWSR1 PE=1 SV=1	260673	11333.6	GDATVSYEDPPTAK
28_1	sp|P16402|H13_HUMAN	4.20167	NA	22336.3	1	1	2	0.0498	1318;1319	sp|P10412|H14_HUMAN;sp|P16403|H12_HUMAN;sp|P22492|H1T_HUMAN;sp|Q02539|H11_HUMAN	Histone H1.3 OS=Homo sapiens OX=9606 GN=HIST1H1D PE=1 SV=2	258474	19882.6	ALAAAGYDVEK
183_1	sp|P04075|ALDOA_HUMAN	4.20167	NA	39395.3	1	1	1	0.0385	2270	-	Fructose-bisphosphate aldolase A OS=Homo sapiens OX=9606 GN=ALDOA PE=1 SV=2	251081	10916.6	GILAADESTGSIAK
175_1	sp|P46777|RL5_HUMAN	3.16027	NA	34340.7	1	1	1	0.0269	876	-	60S ribosomal protein L5 OS=Homo sapiens OX=9606 GN=RPL5 PE=1 SV=3	250820	14754.1	EFNAEVHR
206_1	sp|Q00325|MPCP_HUMAN	4.20167	NA	40068.7	1	1	1	0.0331	2392	-	Phosphate carrier protein, mitochondrial OS=Homo sapiens OX=9606 GN=SLC25A3 PE=1 SV=2	247475	12373.8	IQTQPGYANTLR
152_1	sp|P08865|RSSA_HUMAN	4.20167	NA	32833.4	1	1	1	0.0508	3730	-	40S ribosomal protein SA OS=Homo sapiens OX=9606 GN=RPSA PE=1 SV=4	224518	14967.9	FTPGTFTNQIQAAFR
3_1	sp|P0CG48|UBC_HUMAN	3.16027	NA	76991.5	1	1	1	0.0234	3999	sp|P62979|RS27A_HUMAN;sp|P0CG47|UBB_HUMAN;sp|P62987|RL40_HUMAN	Polyubiquitin-C OS=Homo sapiens OX=9606 GN=UBC PE=1 SV=3	203739	3233.95	TITLEVEPSDTIENVK
107_1	sp|P67936|TPM4_HUMAN	4.20167	NA	28504.5	1	1	1	0.0403	1929	sp|P06753|TPM3_HUMAN;sp|P07951|TPM2_HUMAN;sp|P09493|TPM1_HUMAN	Tropomyosin alpha-4 chain OS=Homo sapiens OX=9606 GN=TPM4 PE=1 SV=3	184439	8782.81	IQLVEEELDR
113_1	sp|Q8N653|LZTR1_HUMAN	2.06707	NA	94658.2	1	1	1	0.0131	1358	-	Leucine-zipper-like transcriptional regulator 1 OS=Homo sapiens OX=9606 GN=LZTR1 PE=1 SV=2	181046	3352.7	AFTTGTPPAPR
180_1	sp|P35268|RL22_HUMAN	4.20167	NA	14777.8	1	1	1	0.1016	1924	-	60S ribosomal protein L22 OS=Homo sapiens OX=9606 GN=RPL22 PE=1 SV=2	180225	30037.5	AGNLGGGVVTIER
2_1	sp|P04908|H2A1B_HUMAN	3.16027	NA	14126.9	1	1	1	0.0692	629	sp|P0C0S5|H2AZ_HUMAN;sp|Q99878|H2A1J_HUMAN;sp|Q96QV6|H2A1A_HUMAN;sp|Q71UI9|H2AV_HUMAN;sp|Q7L7L0|H2A3_HUMAN;sp|Q93077|H2A1C_HUMAN;sp|Q96KK5|H2A1H_HUMAN;sp|Q6FI13|H2A2A_HUMAN;sp|Q16777|H2A2C_HUMAN;sp|P16104|H2AX_HUMAN;sp|P0C0S8|H2A1_HUMAN;sp|Q8IUE6|H2A2B_HUMAN;sp|Q9BTM1|H2AJ_HUMAN;sp|P20671|H2A1D_HUMAN	Histone H2A type 1-B/E OS=Homo sapiens OX=9606 GN=HIST1H2AB PE=1 SV=2	179788	25684	AGLQFPVGR
44_1	sp|Q5T9A4|ATD3B_HUMAN	4.20167	NA	72527.3	0;1;0;0	1	2	0.0864	5272;2616;2617;2481;1520	-	ATPase family AAA domain-containing protein 3B OS=Homo sapiens OX=9606 GN=ATAD3B PE=1 SV=1	170556	3966.42	LALHSGMDYAIMTGGDVAPMGR;LKEYEAAVEQLK;QQQLLNEENLR;TAGTLFGEGFR
192_1	sp|Q92485|ASM3B_HUMAN	4.20167	NA	50781.2	1	1	1	0.022	1236	-	Acid sphingomyelinase-like phosphodiesterase 3b OS=Homo sapiens OX=9606 GN=SMPDL3B PE=1 SV=2	168609	8874.16	IAGDQSTLQR
1_1	sp|O14841|OPLA_HUMAN	2.71854	NA	137371	1	1	1	0.0078	1599	-	5-oxoprolinase OS=Homo sapiens OX=9606 GN=OPLAH PE=1 SV=3	163860	2979.28	ITDPEILESR
23_1	sp|P62805|H4_HUMAN	3.16027	NA	11360.4	1	1	1	0.0971	1431	-	Histone H4 OS=Homo sapiens OX=9606 GN=HIST1H4A PE=1 SV=2	163574	27262.4	DAVTYTEHAK
55_1	sp|P34931|HS71L_HUMAN	4.20167	NA	70331.3	1;0;0;0	1	1	0.0811	1701;3556;2857;1859;1866;1860	-	Heat shock 70 kDa protein 1-like OS=Homo sapiens OX=9606 GN=HSPA1L PE=1 SV=2	156213	4005.46	DAGVIAGLNVLR;IINEPTAAAIAYGLDK;TTPSYVAFTDTER;VEIIANDQGNR
103_1	sp|Q13347|EIF3I_HUMAN	4.20167	NA	36478.6	1	1	1	0.0338	2223	-	Eukaryotic translation initiation factor 3 subunit I OS=Homo sapiens OX=9606 GN=EIF3I PE=1 SV=1	152626	6937.53	LFDSTTLEHQK
48_1	sp|P05386|RLA1_HUMAN	4.20167	NA	11506.7	1	1	1	0.1404	3745	-	60S acidic ribosomal protein P1 OS=Homo sapiens OX=9606 GN=RPLP1 PE=1 SV=1	140288	35072.1	AAGVNVEPFWPGLFAK
179_1	sp|P37108|SRP14_HUMAN	3.16027	NA	14560.8	1	1	1	0.1029	3631	-	Signal recognition particle 14 kDa protein OS=Homo sapiens OX=9606 GN=SRP14 PE=1 SV=2	128466	16058.2	VLLESEQFLTELTR
170_1	sp|P49207|RL34_HUMAN	3.16027	NA	13284.5	1	1	1	0.0769	855	-	60S ribosomal protein L34 OS=Homo sapiens OX=9606 GN=RPL34 PE=1 SV=3	126493	21082.2	LSYNTASNK
43_1	sp|P69891|HBG1_HUMAN	2.15468	NA	16130.3	1	1	1	0.068	2055	sp|P02042|HBD_HUMAN;sp|P02100|HBE_HUMAN;sp|P68871|HBB_HUMAN;sp|P69892|HBG2_HUMAN	Hemoglobin subunit gamma-1 OS=Homo sapiens OX=9606 GN=HBG1 PE=1 SV=2	122985	10248.8	LLVVYPWTQR
10_1	sp|O60814|H2B1K_HUMAN	2.04434	NA	13881.6	1	1	1	0.0714	669	sp|P58876|H2B1D_HUMAN;sp|Q5QNW6|H2B2F_HUMAN;sp|Q99877|H2B1N_HUMAN;sp|P06899|H2B1J_HUMAN;sp|P62807|H2B1C_HUMAN;sp|Q16778|H2B2E_HUMAN;sp|P57053|H2BFS_HUMAN;sp|P33778|H2B1B_HUMAN;sp|Q8N257|H2B3B_HUMAN;sp|Q99880|H2B1L_HUMAN;sp|Q93079|H2B1H_HUMAN;sp|Q99879|H2B1M_HUMAN;sp|P23527|H2B1O_HUMAN;sp|Q96A08|H2B1A_HUMAN	Histone H2B type 1-K OS=Homo sapiens OX=9606 GN=HIST1H2BK PE=1 SV=3	116986	10635.1	LLLPGELAK
143_1	sp|P04792|HSPB1_HUMAN	3.16027	NA	22768.5	1	1	1	0.0488	1559	-	Heat shock protein beta-1 OS=Homo sapiens OX=9606 GN=HSPB1 PE=1 SV=2	106268	8855.64	LFDQAFGLPR
158_1	sp|P0C0L4|CO4A_HUMAN	3.16027	NA	192664	1	1	1	0.0086	3105	sp|P0C0L5|CO4B_HUMAN	Complement C4-A OS=Homo sapiens OX=9606 GN=C4A PE=1 SV=2	102634	1166.3	VLSLAQEQVGGSPEK
109_1	sp|P62070|RRAS2_HUMAN	4.20167	NA	23384.7	1	1	1	0.0588	2492	-	Ras-related protein R-Ras2 OS=Homo sapiens OX=9606 GN=RRAS2 PE=1 SV=1	95121.8	6341.46	QVTQEEGQQLAR
42_1	sp|P06576|ATPB_HUMAN	4.20167	NA	56524.6	1	1	2	0.0227	2070;2071	-	ATP synthase subunit beta, mitochondrial OS=Homo sapiens OX=9606 GN=ATP5F1B PE=1 SV=3	94128.8	3137.63	TIAMDGTEGLVR
204_1	sp|P63244|RACK1_HUMAN	3.16027	NA	35054.6	1	1	1	0.0315	1681	-	Receptor of activated protein C kinase 1 OS=Homo sapiens OX=9606 GN=RACK1 PE=1 SV=3	83093.4	3776.97	DETNYGIPQR
52_1	sp|Q99623|PHB2_HUMAN	4.20167	NA	33275.9	1	1	1	0.0401	1814	-	Prohibitin-2 OS=Homo sapiens OX=9606 GN=PHB2 PE=1 SV=2	80333	3089.73	IVQAEGEAEAAK
178_1	sp|Q12768|WASC5_HUMAN	2.04434	NA	134201	1	1	1	0.0104	2821	-	WASH complex subunit 5 OS=Homo sapiens OX=9606 GN=WASHC5 PE=1 SV=1	72036.5	973.466	DQILTDSRYNPR
172_1	sp|P62829|RL23_HUMAN	4.20167	NA	14856.1	1	1	1	0.1071	2867	-	60S ribosomal protein L23 OS=Homo sapiens OX=9606 GN=RPL23 PE=1 SV=1	60819.2	6081.92	LPAAGVGDMVMATVK
211_1	sp|P05198|IF2A_HUMAN	4.20167	NA	36089.4	1	1	1	0.0381	2322	-	Eukaryotic translation initiation factor 2 subunit 1 OS=Homo sapiens OX=9606 GN=EIF2S1 PE=1 SV=3	59854.2	2720.64	VVTDTDETELAR
69_1	sp|P40939|ECHA_HUMAN	3.16027	NA	82946.9	1	1	1	0.0275	4570	-	Trifunctional enzyme subunit alpha, mitochondrial OS=Homo sapiens OX=9606 GN=HADHA PE=1 SV=2	58694.1	1333.96	TVLGTPEVLLGALPGAGGTQR
118_1	sp|Q9Y265|RUVB1_HUMAN	4.20167	NA	50196.3	1	1	1	0.0307	2487	-	RuvB-like 1 OS=Homo sapiens OX=9606 GN=RUVBL1 PE=1 SV=1	56213.2	2555.15	TALALAIAQELGSK
83_1	sp|Q9Y5A9|YTHD2_HUMAN	4.20167	NA	62295.7	1	1	1	0.0207	1731	-	YTH domain-containing family protein 2 OS=Homo sapiens OX=9606 GN=YTHDF2 PE=1 SV=2	56089.6	2952.09	LGSTEVASNVPK
29_1	sp|O15479|MAGB2_HUMAN	3.16027	NA	35255.1	1	1	1	0.0251	1090	-	Melanoma-associated antigen B2 OS=Homo sapiens OX=9606 GN=MAGEB2 PE=1 SV=3	52265	3484.33	FQFLWGPR
227_1	sp|P0DN76|U2AF5_HUMAN	4.20167	NA	27854.5	1	1	1	0.0542	2435	-	Splicing factor U2AF 35 kDa subunit-like protein OS=Homo sapiens OX=9606 GN=U2AF1L5 PE=1 SV=1 >sp|Q01081|U2AF1_HUMAN Splicing factor U2AF 35 kDa subunit OS=Homo sapiens OX=9606 GN=U2AF1 PE=1 SV=3	49074.2	4089.52	NPQNSSQSADGLR
128_1	sp|Q9NYF8|BCLF1_HUMAN	3.16027	NA	106059	1	1	1	0.0098	718	-	Bcl-2-associated transcription factor 1 OS=Homo sapiens OX=9606 GN=BCLAF1 PE=1 SV=2	46820.8	918.054	TIAPQNAPR
11_1	sp|P12814|ACTN1_HUMAN	4.20167	NA	102993	1	1	1	0.0135	2493	sp|O43707|ACTN4_HUMAN	Alpha-actinin-1 OS=Homo sapiens OX=9606 GN=ACTN1 PE=1 SV=2	43634.5	727.241	VGWEQLLTTIAR
161_1	sp|Q13247|SRSF6_HUMAN	4.20167	NA	39563.4	1	1	2	0.0349	2111;2112	sp|Q08170|SRSF4_HUMAN	Serine/arginine-rich splicing factor 6 OS=Homo sapiens OX=9606 GN=SRSF6 PE=1 SV=2	42323.8	2015.42	QAGEVTYADAHK
124_1	sp|P46783|RS10_HUMAN	4.20167	NA	18885.9	1	1	1	0.0545	1331	-	40S ribosomal protein S10 OS=Homo sapiens OX=9606 GN=RPS10 PE=1 SV=1	39481.7	3037.06	IAIYELLFK
176_1	sp|P15924|DESP_HUMAN	4.20167	NA	331569	1	1	2	0.0035	1831;1830	-	Desmoplakin OS=Homo sapiens OX=9606 GN=DSP PE=1 SV=3	32696.9	160.279	ETQSQLETER
20_1	sp|P13639|EF2_HUMAN	4.20167	NA	95276.9	1	1	1	0.0152	2710	-	Elongation factor 2 OS=Homo sapiens OX=9606 GN=EEF2 PE=1 SV=4	30619.1	588.829	EGIPALDNFLDKL
187_1	sp|P25705|ATPA_HUMAN	2.3106	NA	59713.6	1	1	1	0.0235	2687	-	ATP synthase subunit alpha, mitochondrial OS=Homo sapiens OX=9606 GN=ATP5F1A PE=1 SV=1	26730	742.499	TGTAEMSSILEER
6_1	sp|Q9UKA9|PTBP2_HUMAN	4.20167	NA	57454.8	1	1	1	0.0151	641	-	Polypyrimidine tract-binding protein 2 OS=Homo sapiens OX=9606 GN=PTBP2 PE=1 SV=1	21844.1	992.914	VTNILMLK
212_1	sp|P38919|IF4A3_HUMAN	4.20167	NA	46841.2	1	1	1	0.0292	1677	-	Eukaryotic initiation factor 4A-III OS=Homo sapiens OX=9606 GN=EIF4A3 PE=1 SV=4	17972.2	718.888	DVIAQSQSGTGK
25_1	sp|P43686|PRS6B_HUMAN	2.50869	NA	47336.5	1	1	1	0.0431	4408	-	26S proteasome regulatory subunit 6B OS=Homo sapiens OX=9606 GN=PSMC4 PE=1 SV=2	10024.7	455.669	ENAPAIIFIDEIDAIATK
120_1	sp|Q14156|EFR3A_HUMAN	3.16027	NA	92864.9	1	1	1	0.0195	3663	-	Protein EFR3 homolog A OS=Homo sapiens OX=9606 GN=EFR3A PE=1 SV=2	9665.22	214.783	GSIGPTVLEVFNTLLK
142_1	sp|Q9H0S4|DDX47_HUMAN	4.20167	NA	50614.7	1	1	1	0.0396	4357	-	Probable ATP-dependent RNA helicase DDX47 OS=Homo sapiens OX=9606 GN=DDX47 PE=1 SV=1	7198.35	287.934	TGAFALPILNALLETPQR
47_1	sp|P62140|PP1B_HUMAN	4.20167	NA	37162.6	1	1	1	0.052	4448	sp|P62136|PP1A_HUMAN;sp|P36873|PP1G_HUMAN	Serine/threonine-protein phosphatase PP1-beta catalytic subunit OS=Homo sapiens OX=9606 GN=PPP1CB PE=1 SV=3	4516.81	237.727	EIFLSQPILLELEAPLK
132_1	sp|P52292|IMA1_HUMAN	3.16027	NA	57825.9	1	1	1	0.0416	5565	-	Importin subunit alpha-1 OS=Homo sapiens OX=9606 GN=KPNA2 PE=1 SV=1	4195.82	167.833	QDQIQQVVNHGLVPFLVSVLSK
41_1	sp|Q12906|ILF3_HUMAN	4.20167	NA	95279.1	1	1	1	0.0157	2764	-	Interleukin enhancer-binding factor 3 OS=Homo sapiens OX=9606 GN=ILF3 PE=1 SV=3	1800.71	46.1721	VLQDMGLPTGAEGR
114_1	sp|Q9C0K3|ARP3C_HUMAN	4.20167	NA	23697.1	1	1	1	0.0524	2567	sp|P61158|ARP3_HUMAN;sp|Q9P1U1|ARP3B_HUMAN	Actin-related protein 3C OS=Homo sapiens OX=9606 GN=ACTR3C PE=2 SV=1	388.465	38.8465	DITYFIQQLLR
213_1	sp|O43432|IF4G3_HUMAN	4.20167	NA	176542	1	1	1	0.0063	2017	-	Eukaryotic translation initiation factor 4 gamma 3 OS=Homo sapiens OX=9606 GN=EIF4G3 PE=1 SV=2	0	0	FMLQDVIDLR
60_1	sp|P43243|MATR3_HUMAN	4.20167	NA	94564.8	1	1	1	0.0248	5545	-	Matrin-3 OS=Homo sapiens OX=9606 GN=MATR3 PE=1 SV=2	0	0	YQLLQLVEPFGVISNHLILNK
96_1	sp|O43143|DHX15_HUMAN	4.20167	NA	90875.2	1	1	1	0.0151	2121	-	Pre-mRNA-splicing factor ATP-dependent RNA helicase DHX15 OS=Homo sapiens OX=9606 GN=DHX15 PE=1 SV=2	0	0	TLATDILMGVLK
127_1	sp|Q9Y2X7|GIT1_HUMAN	4.20167	NA	84288.8	1	1	1	0.0184	3169	-	ARF GTPase-activating protein GIT1 OS=Homo sapiens OX=9606 GN=GIT1 PE=1 SV=2	0	0	EFATLIIDILSEAK
82_1	sp|P14618|KPYM_HUMAN	4.20167	NA	57900	1	1	1	0.0301	4219	-	Pyruvate kinase PKM OS=Homo sapiens OX=9606 GN=PKM PE=1 SV=4	0	0	FGVEQDVDMVFASFIR
219_1	sp|P26641|EF1G_HUMAN	4.20167	NA	50087.1	1	1	1	0.0229	1377	-	Elongation factor 1-gamma OS=Homo sapiens OX=9606 GN=EEF1G PE=1 SV=3	0	0	ILGLLDAYLK
159_1	sp|Q9UJZ1|STML2_HUMAN	4.20167	NA	38510.2	1	1	1	0.0421	3619	-	Stomatin-like protein 2, mitochondrial OS=Homo sapiens OX=9606 GN=STOML2 PE=1 SV=1	0	0	ILEPGLNILIPVLDR
169_1	sp|P47756|CAPZB_HUMAN	4.20167	NA	31330.8	1	1	1	0.0505	2346	-	F-actin-capping protein subunit beta OS=Homo sapiens OX=9606 GN=CAPZB PE=1 SV=4	0	0	SGSGTMNLGGSLTR
134_1	sp|O14802|RPC1_HUMAN	3.16027	NA	155542	1	1	1	0.0108	3789	-	DNA-directed RNA polymerase III subunit RPC1 OS=Homo sapiens OX=9606 GN=POLR3A PE=1 SV=2	0	0	AQENLNPLVVLNLFK
91_1	sp|Q9NR30|DDX21_HUMAN	3.16027	NA	87290.4	1	1	1	0.0281	4757	-	Nucleolar RNA helicase 2 OS=Homo sapiens OX=9606 GN=DDX21 PE=1 SV=5	0	0	GAVEALAAALAHISGATSVDQR
70_1	sp|P13010|XRCC5_HUMAN	3.16027	NA	82652.3	1	1	1	0.0383	6513	-	X-ray repair cross-complementing protein 5 OS=Homo sapiens OX=9606 GN=XRCC5 PE=1 SV=3	0	0	IQPGSQQADFLDALIVSMDVIQHETIGK
111_1	sp|O43708|MAAI_HUMAN	3.16027	NA	24196.7	1	1	1	0.0926	4796	-	Maleylacetoacetate isomerase OS=Homo sapiens OX=9606 GN=GSTZ1 PE=1 SV=3	0	0	MISDLIAGGIQPLQNLSVLK
62_1	sp|Q6NVV1|R13P3_HUMAN	3.16027	NA	12126.9	1	1	1	0.0784	330	sp|P40429|RL13A_HUMAN	Putative 60S ribosomal protein L13a protein RPL13AP3 OS=Homo sapiens OX=9606 GN=RPL13AP3 PE=5 SV=1	0	0	MVVPAALK
166_1	sp|Q6GYQ0|RGPA1_HUMAN	2.15468	NA	229686	1	1	1	0.0069	3364	-	Ral GTPase-activating protein subunit alpha-1 OS=Homo sapiens OX=9606 GN=RALGAPA1 PE=1 SV=1	0	0	QKTVDIDDAQILPR
216_1	sp|Q3B820|F161A_HUMAN	2.15468	NA	76703.8	1	1	1	0.0091	31	-	Protein FAM161A OS=Homo sapiens OX=9606 GN=FAM161A PE=1 SV=2	0	0	ARPIPR
130_1	sp|P62841|RS15_HUMAN	2.09349	NA	17029.2	1	1	2	0.0828	2419;2420	-	40S ribosomal protein S15 OS=Homo sapiens OX=9606 GN=RPS15 PE=1 SV=2	0	0	EAPPMEKPEVVK
153_1	sp|O14980|XPO1_HUMAN	2.06707	NA	123306	1	1	1	0.0093	1652	-	Exportin-1 OS=Homo sapiens OX=9606 GN=XPO1 PE=1 SV=1	0	0	LNMILVQILK
108_1	sp|Q9BZZ5|API5_HUMAN	2.04434	NA	58967.9	1	1	1	0.0191	1458	-	Apoptosis inhibitor 5 OS=Homo sapiens OX=9606 GN=API5 PE=1 SV=3	0	0	ITNNINVLIK

## Sheet: PLEK2-specific
Group_ID	Protein_ID	Protein_Qscore	Protein_FDR	Protein_Mass	PeptideSeqs	PepIsUnique	Unique_Peptide_Num	Unique_Spectra_Num	Coverage	Peptide_Query	Description		Abundance	iBAQ
79_1	sp|P47914|RL29_HUMAN	4.20167	NA	17741.1	1	1	1	0.0943	2452	-	60S ribosomal protein L29 OS=Homo sapiens OX=9606 GN=RPL29 PE=1 SV=2	414852	69142
114_1	sp|Q9C0K3|ARP3C_HUMAN	4.20167	NA	23697.1	1	1	1	0.0524	2567	sp|P61158|ARP3_HUMAN;sp|Q9P1U1|ARP3B_HUMAN	Actin-related protein 3C OS=Homo sapiens OX=9606 GN=ACTR3C PE=2 SV=1	388.465	38.8465
11_1	sp|P12814|ACTN1_HUMAN	4.20167	NA	102993	1	1	1	0.0135	2493	sp|O43707|ACTN4_HUMAN	Alpha-actinin-1 OS=Homo sapiens OX=9606 GN=ACTN1 PE=1 SV=2	43634.5	727.241
127_1	sp|Q9Y2X7|GIT1_HUMAN	4.20167	NA	84288.8	1	1	1	0.0184	3169	-	ARF GTPase-activating protein GIT1 OS=Homo sapiens OX=9606 GN=GIT1 PE=1 SV=2	0	0
128_1	sp|Q9NYF8|BCLF1_HUMAN	3.16027	NA	106059	1	1	1	0.0098	718	-	Bcl-2-associated transcription factor 1 OS=Homo sapiens OX=9606 GN=BCLAF1 PE=1 SV=2	46820.8	918.054
53_1	sp|P56945|BCAR1_HUMAN	13.7183	NA	93314.4	1;1;1;1	4	4	0.0943	6748;4681;1227;5519	-	Breast cancer anti-estrogen resistance protein 1 OS=Homo sapiens OX=9606 GN=BCAR1 PE=1 SV=2	1.96467e+06	44651.6
158_1	sp|P0C0L4|CO4A_HUMAN	3.16027	NA	192664	1	1	1	0.0086	3105	sp|P0C0L5|CO4B_HUMAN	Complement C4-A OS=Homo sapiens OX=9606 GN=C4A PE=1 SV=2	102634	1166.3
211_1	sp|P05198|IF2A_HUMAN	4.20167	NA	36089.4	1	1	1	0.0381	2322	-	Eukaryotic translation initiation factor 2 subunit 1 OS=Homo sapiens OX=9606 GN=EIF2S1 PE=1 SV=3	59854.2	2720.64
201_1	sp|O75821|EIF3G_HUMAN	11.5636	NA	35588.9	1;1;1	3	3	0.1187	2438;4287;1025	-	Eukaryotic translation initiation factor 3 subunit G OS=Homo sapiens OX=9606 GN=EIF3G PE=1 SV=2	1.33363e+06	66681.4
103_1	sp|Q13347|EIF3I_HUMAN	4.20167	NA	36478.6	1	1	1	0.0338	2223	-	Eukaryotic translation initiation factor 3 subunit I OS=Homo sapiens OX=9606 GN=EIF3I PE=1 SV=1	152626	6937.53
193_1	sp|Q9Y262|EIF3L_HUMAN	28.3703	NA	66684.4	1;1;1;1;1;1;1	7	8	0.1613	4484;4485;3082;2483;958;4148;991;3997	-	Eukaryotic translation initiation factor 3 subunit L OS=Homo sapiens OX=9606 GN=EIF3L PE=1 SV=1	725754	22679.8
197_1	sp|Q7L2H7|EIF3M_HUMAN	8.40333	NA	42475.8	1;1	2	2	0.0882	5212;3054	-	Eukaryotic translation initiation factor 3 subunit M OS=Homo sapiens OX=9606 GN=EIF3M PE=1 SV=1	24979.6	1086.07
213_1	sp|O43432|IF4G3_HUMAN	4.20167	NA	176542	1	1	1	0.0063	2017	-	Eukaryotic translation initiation factor 4 gamma 3 OS=Homo sapiens OX=9606 GN=EIF4G3 PE=1 SV=2	0	0
66_1	sp|P23588|IF4B_HUMAN	29.5491	NA	69110.3	1;1;1;1;1;1;1;1	8	14	0.1604	3057;3058;3351;3350;3352;365;5333;2144;2146;2147;2145;1235;2374;3249	-	Eukaryotic translation initiation factor 4B OS=Homo sapiens OX=9606 GN=EIF4B PE=1 SV=2	8.46958e+06	249105
163_1	sp|P62873|GBB1_HUMAN	14.6985	NA	37353	1;1;1;1	4	4	0.1147	2343;2348;954;205	sp|P62879|GBB2_HUMAN	Guanine nucleotide-binding protein G(I)/G(S)/G(T) subunit beta-1 OS=Homo sapiens OX=9606 GN=GNB1 PE=1 SV=3	3.0856e+06	237354
55_1	sp|P34931|HS71L_HUMAN	4.20167	NA	70331.3	1;0;0;0	1	1	0.0811	1701;3556;2857;1859;1866;1860	-	Heat shock 70 kDa protein 1-like OS=Homo sapiens OX=9606 GN=HSPA1L PE=1 SV=2	156213	4005.46
151_1	sp|O43390|HNRPR_HUMAN	4.20167	NA	70899.2	0;1;0	1	1	0.0521	573;2767;2198	-	Heterogeneous nuclear ribonucleoprotein R OS=Homo sapiens OX=9606 GN=HNRNPR PE=1 SV=1	420631	10259.3
27_1	sp|Q07666|KHDR1_HUMAN	11.5636	NA	48197.2	1;1;1	3	3	0.0971	5151;3918;1330	-	KH domain-containing, RNA-binding, signal transduction-associated protein 1 OS=Homo sapiens OX=9606 GN=KHDRBS1 PE=1 SV=1	219812	9991.43
208_1	sp|Q6PKG0|LARP1_HUMAN	11.5636	NA	123434	1;1;1	3	3	0.0374	2266;2766;3753	-	La-related protein 1 OS=Homo sapiens OX=9606 GN=LARP1 PE=1 SV=2	204519	3052.53
111_1	sp|O43708|MAAI_HUMAN	3.16027	NA	24196.7	1	1	1	0.0926	4796	-	Maleylacetoacetate isomerase OS=Homo sapiens OX=9606 GN=GSTZ1 PE=1 SV=3	0	0
174_1	sp|Q09666|AHNK_HUMAN	14.7597	NA	628699	1;1;1;1	4	4	0.0071	265;1917;1964;2265	-	Neuroblast differentiation-associated protein AHNAK OS=Homo sapiens OX=9606 GN=AHNAK PE=1 SV=2	1.14713e+06	2777.54
188_1	sp|P42356|PI4KA_HUMAN	8.40333	NA	236678	1;1	2	2	0.0157	4391;2805	-	Phosphatidylinositol 4-kinase alpha OS=Homo sapiens OX=9606 GN=PI4KA PE=1 SV=4	10050.5	82.3813
54_1	sp|Q9NYT0|PLEK2_HUMAN	69.3816	NA	39945.8	1;1;1;1;1;1;1;1;1;1;1;1;1;1;1;1;1;1	18	31	0.5864	1232;4203;4202;2639;2638;2640;2641;2740;2739;6261;3670;2381;2382;3493;2920;3251;3252;5652;5653;5609;5610;1166;1167;1168;1068;988;989;6078;2307;3692;775	-	Pleckstrin-2 OS=Homo sapiens OX=9606 GN=PLEK2 PE=1 SV=1	1.79103e+07	778708
142_1	sp|Q9H0S4|DDX47_HUMAN	4.20167	NA	50614.7	1	1	1	0.0396	4357	-	Probable ATP-dependent RNA helicase DDX47 OS=Homo sapiens OX=9606 GN=DDX47 PE=1 SV=1	7198.35	287.934
97_1	sp|Q9UNF0|PACN2_HUMAN	29.4836	NA	55703.9	1;1;1;1;1;1;1;1	8	11	0.2099	1795;2309;2308;4407;6036;6035;1647;1648;2277;762;1821	-	Protein kinase C and casein kinase substrate in neurons protein 2 OS=Homo sapiens OX=9606 GN=PACSIN2 PE=1 SV=2	2.38582e+06	95432.9
84_1	sp|Q9UQ35|SRRM2_HUMAN	8.40333	NA	299438	1;1	2	2	0.0098	2158;1914	-	Serine/arginine repetitive matrix protein 2 OS=Homo sapiens OX=9606 GN=SRRM2 PE=1 SV=2	196085	1281.6
159_1	sp|Q9UJZ1|STML2_HUMAN	4.20167	NA	38510.2	1	1	1	0.0421	3619	-	Stomatin-like protein 2, mitochondrial OS=Homo sapiens OX=9606 GN=STOML2 PE=1 SV=1	0	0
69_1	sp|P40939|ECHA_HUMAN	3.16027	NA	82946.9	1	1	1	0.0275	4570	-	Trifunctional enzyme subunit alpha, mitochondrial OS=Homo sapiens OX=9606 GN=HADHA PE=1 SV=2	58694.1	1333.96
107_1	sp|P67936|TPM4_HUMAN	4.20167	NA	28504.5	1	1	1	0.0403	1929	sp|P06753|TPM3_HUMAN;sp|P07951|TPM2_HUMAN;sp|P09493|TPM1_HUMAN	Tropomyosin alpha-4 chain OS=Homo sapiens OX=9606 GN=TPM4 PE=1 SV=3	184439	8782.81
50_1	sp|Q9BQE3|TBA1C_HUMAN	25.2819	NA	49863.5	1;1;1;1;1;1;1	7	8	0.216	3740;1226;501;2860;3808;3809;4571;4085	sp|P68363|TBA1B_HUMAN	Tubulin alpha-1C chain OS=Homo sapiens OX=9606 GN=TUBA1C PE=1 SV=1	1.98919e+06	90417.6
83_1	sp|Q9Y5A9|YTHD2_HUMAN	4.20167	NA	62295.7	1	1	1	0.0207	1731	-	YTH domain-containing family protein 2 OS=Homo sapiens OX=9606 GN=YTHDF2 PE=1 SV=2	56089.6	2952.09
146_1	sp|Q99613|EIF3C_HUMAN	3.16027	NA	105278	1	1	1	0.0175	3931	sp|B5ME19|EIFCL_HUMAN	Eukaryotic translation initiation factor 3 subunit C OS=Homo sapiens OX=9606 GN=EIF3C PE=1 SV=1	663967	15090.2	TEPTAQQNLALQLAEK
132_1	sp|P52292|IMA1_HUMAN	3.16027	NA	57825.9	1	1	1	0.0416	5565	-	Importin subunit alpha-1 OS=Homo sapiens OX=9606 GN=KPNA2 PE=1 SV=1	4195.82	167.833	QDQIQQVVNHGLVPFLVSVLSK
2_1	sp|P04908|H2A1B_HUMAN	3.16027	NA	14126.9	1	1	1	0.0692	629	sp|P0C0S5|H2AZ_HUMAN;sp|Q99878|H2A1J_HUMAN;sp|Q96QV6|H2A1A_HUMAN;sp|Q71UI9|H2AV_HUMAN;sp|Q7L7L0|H2A3_HUMAN;sp|Q93077|H2A1C_HUMAN;sp|Q96KK5|H2A1H_HUMAN;sp|Q6FI13|H2A2A_HUMAN;sp|Q16777|H2A2C_HUMAN;sp|P16104|H2AX_HUMAN;sp|P0C0S8|H2A1_HUMAN;sp|Q8IUE6|H2A2B_HUMAN;sp|Q9BTM1|H2AJ_HUMAN;sp|P20671|H2A1D_HUMAN	Histone H2A type 1-B/E OS=Homo sapiens OX=9606 GN=HIST1H2AB PE=1 SV=2	179788	25684	AGLQFPVGR
62_1	sp|Q6NVV1|R13P3_HUMAN	3.16027	NA	12126.9	1	1	1	0.0784	330	sp|P40429|RL13A_HUMAN	Putative 60S ribosomal protein L13a protein RPL13AP3 OS=Homo sapiens OX=9606 GN=RPL13AP3 PE=5 SV=1	0	0	MVVPAALK
179_1	sp|P37108|SRP14_HUMAN	3.16027	NA	14560.8	1	1	1	0.1029	3631	-	Signal recognition particle 14 kDa protein OS=Homo sapiens OX=9606 GN=SRP14 PE=1 SV=2	128466	16058.2	VLLESEQFLTELTR
134_1	sp|O14802|RPC1_HUMAN	3.16027	NA	155542	1	1	1	0.0108	3789	-	DNA-directed RNA polymerase III subunit RPC1 OS=Homo sapiens OX=9606 GN=POLR3A PE=1 SV=2	0	0	AQENLNPLVVLNLFK
23_1	sp|P62805|H4_HUMAN	3.16027	NA	11360.4	1	1	1	0.0971	1431	-	Histone H4 OS=Homo sapiens OX=9606 GN=HIST1H4A PE=1 SV=2	163574	27262.4	DAVTYTEHAK
18_1	sp|Q9BRL6|SRSF8_HUMAN	2.88178	NA	32268.2	1	1	1	0.0284	551	sp|Q01130|SRSF2_HUMAN	Serine/arginine-rich splicing factor 8 OS=Homo sapiens OX=9606 GN=SRSF8 PE=1 SV=1	660632	47188	VGDVYIPR
1_1	sp|O14841|OPLA_HUMAN	2.71854	NA	137371	1	1	1	0.0078	1599	-	5-oxoprolinase OS=Homo sapiens OX=9606 GN=OPLAH PE=1 SV=3	163860	2979.28	ITDPEILESR
25_1	sp|P43686|PRS6B_HUMAN	2.50869	NA	47336.5	1	1	1	0.0431	4408	-	26S proteasome regulatory subunit 6B OS=Homo sapiens OX=9606 GN=PSMC4 PE=1 SV=2	10024.7	455.669	ENAPAIIFIDEIDAIATK
137_1	sp|A0PJE2|DHR12_HUMAN	2.18269	NA	35124	1	1	1	0.041	1947	-	Dehydrogenase/reductase SDR family member 12 OS=Homo sapiens OX=9606 GN=DHRS12 PE=2 SV=2	687169	32722.3	VFLVTGGNSGIGK
43_1	sp|P69891|HBG1_HUMAN	2.15468	NA	16130.3	1	1	1	0.068	2055	sp|P02042|HBD_HUMAN;sp|P02100|HBE_HUMAN;sp|P68871|HBB_HUMAN;sp|P69892|HBG2_HUMAN	Hemoglobin subunit gamma-1 OS=Homo sapiens OX=9606 GN=HBG1 PE=1 SV=2	122985	10248.8	LLVVYPWTQR
216_1	sp|Q3B820|F161A_HUMAN	2.15468	NA	76703.8	1	1	1	0.0091	31	-	Protein FAM161A OS=Homo sapiens OX=9606 GN=FAM161A PE=1 SV=2	0	0	ARPIPR
166_1	sp|Q6GYQ0|RGPA1_HUMAN	2.15468	NA	229686	1	1	1	0.0069	3364	-	Ral GTPase-activating protein subunit alpha-1 OS=Homo sapiens OX=9606 GN=RALGAPA1 PE=1 SV=1	0	0	QKTVDIDDAQILPR
153_1	sp|O14980|XPO1_HUMAN	2.06707	NA	123306	1	1	1	0.0093	1652	-	Exportin-1 OS=Homo sapiens OX=9606 GN=XPO1 PE=1 SV=1	0	0	LNMILVQILK
113_1	sp|Q8N653|LZTR1_HUMAN	2.06707	NA	94658.2	1	1	1	0.0131	1358	-	Leucine-zipper-like transcriptional regulator 1 OS=Homo sapiens OX=9606 GN=LZTR1 PE=1 SV=2	181046	3352.7	AFTTGTPPAPR
178_1	sp|Q12768|WASC5_HUMAN	2.04434	NA	134201	1	1	1	0.0104	2821	-	WASH complex subunit 5 OS=Homo sapiens OX=9606 GN=WASHC5 PE=1 SV=1	72036.5	973.466	DQILTDSRYNPR
108_1	sp|Q9BZZ5|API5_HUMAN	2.04434	NA	58967.9	1	1	1	0.0191	1458	-	Apoptosis inhibitor 5 OS=Homo sapiens OX=9606 GN=API5 PE=1 SV=3	0	0	ITNNINVLIK
