# Supplementary material for: Pleckstrin-2 promotes the progression of colorectal cancer via YTHDF2-mediated TYMS mRNA stability
Source: Cell Mol Life Sci. 2025 Jul 19;82(1):284. doi: 10.1007/s00018-025-05782-x (PMC12276184; doi:10.1007/s00018-025-05782-x)
Supplement: Supplementary file 3 — Supplementary file3 (XLSX 90 KB) [file 18_2025_5782_MOESM3_ESM.xlsx]

## Sheet: YTHDF2_RIP (PMID_ 24284625)
Gene Symbol
A4GALT
AAAS
AACS
AADAT
AAED1
AAGAB
AAMP
AASDHPPT
AATF
ABCA3
ABCA7
ABCB8
ABCC3
ABCC5
ABCD4
ABCF3
ABCG2
ABHD10
ABHD16A
ABI1
ABLIM2
ABRACL
ACAA1
ACAA2
ACADM
ACADS
ACADSB
ACADVL
ACAP3
ACAT1
ACAT2
ACBD4
ACBD6
ACCS
ACD
ACN9
ACO1
ACO2
ACOT13
ACOT7
ACOT8
ACOT9
ACP1
ACP6
ACSF2
ACSS2
ACTA2
ACTL6A
ACTL8
ACTN1
ACTR10
ACTR1A
ACTR1B
ACTR3
ACTR3B
ACTR6
ACYP1
ACYP2
ADA
ADAL
ADAM15
ADAT2
ADCK1
ADCK3
ADCK4
ADCY6
ADD2
ADH5
ADI1
ADK
ADPRHL1
ADSL
ADSS
ADSSL1
AEBP2
AFAP1L1
AFMID
AGA
AGAP3
AGBL5
AGFG2
AGGF1
AGK
AGMAT
AGPAT9
AGPHD1
AGPS
AGTRAP
AGXT2L2
AHCYL2
AHI1
AHSA1
AHSA2
AIF1L
AIFM1
AIG1
AIMP1
AIP
AK1
AK2
AKAP12
AKAP8L
AKAP9
AKIP1
AKIRIN1
AKIRIN2
AKR1A1
AKR1B1
AKR7A2
AKT1
AKT1S1
ALAD
ALDH16A1
ALDH4A1
ALDH6A1
ALDH7A1
ALDOC
ALG13
ALG14
ALG3
ALG5
ALG6
ALG8
ALKBH2
ALKBH3
ALKBH6
ALKBH7
ALPL
ALYREF
AMDHD1
AMDHD2
AMFR
AMMECR1
AMN1
AMPD2
AMTN
ANAPC10
ANAPC11
ANAPC13
ANAPC16
ANAPC2
ANAPC4
ANAPC5
ANKRD16
ANKRD2
ANKRD37
ANKRD39
ANKRD54
ANKS3
ANKZF1
ANLN
ANO10
ANO8
ANP32E
ANXA1
ANXA11
ANXA3
ANXA4
ANXA5
ANXA7
AP1AR
AP1B1
AP1M1
AP1M2
AP1S1
AP1S2
AP1S3
AP2A2
AP2S1
AP3D1
AP3M1
AP3S1
AP5Z1
APBB3
API5
APIP
APLP1
APOA1BP
APOBEC3C
APOL2
APOOL
APOPT1
APTX
ARAF
ARAP1
ARAP3
ARF3
ARF4
ARFGAP3
ARFIP1
ARFRP1
ARG2
ARHGAP10
ARHGAP27
ARHGAP44
ARHGEF1
ARHGEF11
ARHGEF16
ARHGEF19
ARHGEF2
ARHGEF25
ARID3A
ARID4A
ARIH2
ARL1
ARL13B
ARL16
ARL2
ARL2BP
ARL3
ARL6
ARL6IP4
ARL8A
ARL8B
ARMC10
ARMC4
ARMC9
ARNT
ARPC1A
ARPC1B
ARPC2
ARPC3
ARPC4
ARPP19
ARRB2
ARRDC1
ARV1
ASAH1
ASAP1
ASAP3
ASB9
ASF1A
ASH2L
ASIC1
ASL
ASNA1
ASNS
ASPH
ASPSCR1
ASS1
ASUN
ATAD1
ATAD3B
ATAD5
ATF1
ATF4
ATF6B
ATG14
ATG2A
ATG3
ATG4D
ATG7
ATIC
ATOX1
ATP13A2
ATP5A1
ATP5B
ATP5D
ATP5F1
ATP5G1
ATP5G2
ATP5G3
ATP5H
ATP5I
ATP5J
ATP5J2
ATP5L
ATP5O
ATP5S
ATP5SL
ATP6V0A1
ATP6V0D1
ATP6V0E2
ATP6V1C1
ATP6V1D
ATP6V1E1
ATP6V1F
ATP6V1G1
ATP6V1H
ATP9B
ATPAF1
ATPAF2
ATPBD4
ATPIF1
ATXN2
ATXN3
ATXN7L2
AUH
AURKAIP1
AURKB
AVEN
AZI1
B3GNTL1
B9D1
BABAM1
BAD
BAG1
BAG2
BAIAP2
BANP
BAZ2B
BBIP1
BBS1
BBS4
BBS7
BCAM
BCAS2
BCAS3
BCAS4
BCCIP
BCKDHA
BCKDHB
BCKDK
BCL2L2
BCL3
BCL6
BCL7C
BCS1L
BDH2
BDP1
BECN1
BET1
BFSP1
BID
BIN1
BIRC5
BLMH
BLVRA
BLVRB
BLZF1
BMP1
BMS1
BNIP1
BNIP2
BNIP3
BNIP3L
BOD1
BOD1L1
BOLA3
BOP1
BPHL
BPNT1
BRAT1
BRCA2
BRD7
BRD9
BRE
BRI3
BRIX1
BRK1
BRMS1
BRMS1L
BROX
BRP44
BRP44L
BRSK2
BTBD1
BTBD10
BTBD2
BTF3
BTF3L4
BTG3
BUB3
BUD31
BZW2
C10orf118
C10orf125
C10orf32
C10orf35
C10orf57
C10orf76
C11orf1
C11orf10
C11orf31
C11orf48
C11orf49
C11orf54
C11orf58
C11orf67
C11orf73
C11orf74
C11orf75
C11orf84
C12orf10
C12orf29
C12orf45
C12orf52
C12orf57
C12orf73
C12orf75
C14orf126
C14orf133
C14orf166
C14orf2
C14orf80
C15orf40
C15orf52
C15orf61
C16orf13
C16orf5
C16orf59
C16orf62
C16orf7
C16orf80
C16orf95
C17orf108
C17orf39
C17orf56
C17orf75
C17orf79
C17orf81
C17orf89
C18orf21
C18orf56
C18orf8
C19orf25
C19orf54
C19orf55
C19orf60
C19orf70
C19orf71
C1D
C1orf112
C1orf122
C1orf123
C1orf131
C1orf133
C1orf198
C1orf31
C1orf35
C1orf43
C1orf53
C1orf63
C20orf27
C20orf3
C20orf43
C20orf96
C21orf2
C21orf33
C21orf59
C22orf25
C22orf32
C2CD2L
C2orf28
C2orf29
C2orf47
C2orf70
C2orf74
C2orf76
C3
C3orf18
C3orf19
C3orf23
C3orf26
C3orf37
C3orf52
C3orf72
C3orf75
C3orf78
C4BPA
C4BPB
C4orf27
C4orf3
C4orf33
C4orf34
C4orf48
C5orf51
C6orf1
C6orf108
C6orf130
C6orf162
C6orf223
C6orf225
C6orf226
C6orf57
C6orf70
C6orf99
C7orf10
C7orf23
C7orf43
C7orf59
C7orf73
C8orf40
C8orf59
C8orf82
C9orf116
C9orf16
C9orf40
C9orf78
C9orf85
C9orf89
C9orf9
CA11
CA5BP1
CAB39L
CABIN1
CABP4
CACYBP
CADM4
CALCOCO1
CALCOCO2
CALM2
CALM3
CAMK1
CAMK2N1
CAMKMT
CAMSAP3
CAMTA1
CAMTA2
CAP1
CAP2
CAPG
CAPN1
CAPN10
CAPZA1
CAPZA2
CARD10
CARHSP1
CARM1
CARS
CARS2
CASP3
CASP4
CASP6
CAT
CAV2
CBFB
CBR1
CBR3
CBR4
CBWD1
CBX1
CBX3
CBX7
CBY1
CC2D1B
CC2D2A
CCBL1
CCBL2
CCDC101
CCDC102A
CCDC104
CCDC106
CCDC109B
CCDC112
CCDC113
CCDC115
CCDC12
CCDC120
CCDC124
CCDC125
CCDC137
CCDC138
CCDC159
CCDC163P
CCDC167
CCDC18
CCDC24
CCDC25
CCDC28A
CCDC34
CCDC43
CCDC50
CCDC53
CCDC57
CCDC58
CCDC59
CCDC64
CCDC66
CCDC69
CCDC75
CCDC77
CCDC82
CCDC84
CCDC88A
CCDC9
CCDC90A
CCDC90B
CCDC91
CCDC97
CCDC99
CCHCR1
CCL2
CCNA2
CCNB1IP1
CCNB2
CCNC
CCNDBP1
CCNE1
CCNE2
CCNG2
CCNH
CCNY
CCS
CCT2
CCT3
CCT6P1
CCT6P3
CCT8
CCZ1
CCZ1B
CD2AP
CD46
CD58
CD81
CD99
CDA
CDADC1
CDC123
CDC25C
CDC26
CDC37L1
CDC40
CDC42
CDC45
CDC5L
CDC6
CDC73
CDCA3
CDCA7
CDCA7L
CDCA8
CDH24
CDIPT
CDK1
CDK11A
CDK16
CDK18
CDK20
CDK2AP1
CDK2AP2
CDK4
CDK5
CDK5RAP1
CDK5RAP3
CDK7
CDKAL1
CDKN1C
CDKN2AIPNL
CDKN2D
CDKN3
CECR5
CENPC1
CENPE
CENPH
CENPK
CENPM
CENPQ
CENPT
CENPV
CENPW
CEP112
CEP128
CEP135
CEP164
CEP250
CEP290
CEP44
CEP55
CEP57
CEP57L1
CEP63
CEP70
CEP89
CEP95
CERS4
CETN2
CETN3
CFD
CFDP1
CFL1
CFL2
CHAC2
CHAF1B
CHCHD1
CHCHD10
CHCHD2
CHCHD5
CHCHD6
CHD1
CHD1L
CHEK1
CHEK2
CHIC2
CHMP2A
CHMP2B
CHMP3
CHMP4A
CHMP4B
CHMP4C
CHMP5
CHN1
CHORDC1
CHPT1
CHRAC1
CHTF18
CIB1
CIDEB
CINP
CIR1
CIRBP
CIRH1A
CISD1
CISD2
CISD3
CKAP2
CKLF
CKS1B
CKS2
CLASRP
CLCC1
CLCN2
CLDN7
CLGN
CLIC1
CLIC4
CLK1
CLK2
CLK3
CLK4
CLN3
CLNS1A
CLPP
CLPX
CLSPN
CLSTN3
CLTB
CLUAP1
CMAS
CMBL
CMC1
CMC2
CMPK1
CMTM6
CMTM7
CMTM8
CNEP1R1
CNIH4
CNN2
CNNM3
CNOT10
CNOT4
CNOT7
CNPY4
CNTLN
CNTNAP1
CNTROB
COA5
COASY
COG4
COG5
COG6
COL16A1
COL1A1
COL9A3
COMMD1
COMMD10
COMMD2
COMMD4
COMMD6
COMMD7
COMMD8
COMMD9
COMT
COMTD1
COPG1
COPS3
COPS4
COPS5
COPS6
COPS7A
COPS8
COPZ2
COQ10A
COQ10B
COQ2
COQ3
COQ4
COQ6
COQ7
COQ9
CORO1B
COTL1
COX10
COX11
COX14
COX15
COX17
COX18
COX20
COX4I1
COX5A
COX5B
COX6B1
COX6C
COX7A2
COX7A2L
COX7B
COX7C
CPA4
CPNE2
CPNE7
CPOX
CPSF1
CPSF3
CPSF3L
CPSF4
CPSF6
CPT1A
CPVL
CPZ
CRADD
CRAT
CRBN
CRCP
CREB3
CREB3L4
CRELD1
CRELD2
CRIP1
CRIP2
CRIPT
CRLF1
CRLF3
CRLS1
CRMP1
CRNDE
CROCCP2
CROT
CRY2
CRYBB2P1
CRYL1
CRYZ
CRYZL1
CSAD
CSDA
CSK
CSNK2B
CSPP1
CSRP2
CST3
CSTB
CSTF2
CSTF3
CTAGE5
CTBS
CTNNAL1
CTNNBIP1
CTNNBL1
CTPS2
CTSF
CTSL1
CTSL2
CTU1
CTU2
CUEDC2
CUL3
CUL4B
CUTA
CUTC
CWC15
CWC22
CWC25
CWC27
CWF19L1
CWF19L2
CXCL16
CXXC1
CXorf56
CYB5A
CYB5B
CYB5R1
CYB5R2
CYB5R4
CYBASC3
CYBRD1
CYC1
CYCS
CYP11A1
CYP2S1
CYSTM1
D2HGDH
DAK
DALRD3
DANCR
DAP3
DARS
DBF4B
DBI
DBN1
DBNL
DBP
DCAF11
DCAF12
DCAF13
DCAF17
DCAF6
DCAKD
DCK
DCPS
DCTD
DCTN1
DCTN2
DCTN3
DCTN6
DCTPP1
DCUN1D4
DCUN1D5
DCXR
DDAH1
DDAH2
DDIT3
DDRGK1
DDT
DDTL
DDX1
DDX10
DDX11
DDX18
DDX19B
DDX39A
DDX41
DDX46
DDX49
DDX50
DDX51
DDX52
DDX54
DDX56
DEAF1
DECR1
DECR2
DEF8
DENND1A
DENR
DEPDC1
DEPDC5
DEPDC7
DERA
DFFB
DGAT1
DGAT2
DGCR6
DGCR6L
DGKA
DGUOK
DHDDS
DHPS
DHRS1
DHRS11
DHRS2
DHRS4
DHRS4L2
DHRS7
DHX16
DHX37
DIAPH2
DIAPH3
DIMT1
DIRC2
DIS3L2
DLD
DLEU1
DLG1
DLG4
DLGAP5
DLL3
DLST
DMAP1
DMPK
DNAAF3
DNAH14
DNAJA2
DNAJA3
DNAJB11
DNAJB5
DNAJB6
DNAJC1
DNAJC11
DNAJC12
DNAJC15
DNAJC17
DNAJC18
DNAJC19
DNAJC2
DNAJC24
DNAJC25
DNAJC4
DNAJC9
DNAL1
DNAL4
DNASE1L1
DNER
DNLZ
DNM2
DNMT1
DNMT3A
DNMT3B
DNPEP
DNTTIP1
DOCK6
DOHH
DOK4
DPCD
DPF1
DPF2
DPH5
DPM1
DPM3
DPP3
DPY30
DPYSL5
DRAM2
DRAP1
DRG1
DRG2
DSCC1
DSTN
DTD1
DTNB
DTNBP1
DTWD1
DTWD2
DTYMK
DUS1L
DUS2L
DUS3L
DUS4L
DUSP11
DUSP22
DUSP23
DUSP9
DUT
DVL2
DVL3
DYM
DYNC1I2
DYNC2LI1
DYNLT1
DYNLT3
DYRK1B
DYRK4
DZIP3
E2F5
E4F1
EAF2
EAPP
EBNA1BP2
ECD
ECE2
ECH1
ECI1
ECI2
ECSIT
ECT2
EDC4
EEA1
EEF1B2
EEF1E1
EEF2K
EFCAB11
EFCAB2
EFCAB7
EFHA1
EFHD1
EFHD2
EFNA3
EFR3B
EGFL7
EHBP1L1
EHMT2
EI24
EIF1B
EIF2AK2
EIF2B3
EIF2B4
EIF2B5
EIF2C1
EIF2D
EIF2S1
EIF2S2
EIF3E
EIF3F
EIF3I
EIF3J
EIF3M
EIF4E
EIF4E2
EIF4E3
EIF4EBP1
EIF4ENIF1
EIF4G3
ELL2
ELL3
ELMOD3
ELOF1
ELP4
EMG1
EML2
EML3
ENDOG
ENDOV
ENGASE
ENO2
ENO3
ENOPH1
ENOSF1
ENSA
ENTPD5
ENY2
EPB41L2
EPB41L3
EPB41L4A
EPB41L4A-AS1
EPB49
EPHX1
EPHX2
EPS15L1
EPS8L1
EPS8L2
ERAL1
ERCC1
ERCC2
ERGIC2
ERH
ERI3
ERICH1
ERLEC1
ERO1L
ERP44
ESAM
ESCO1
ESCO2
ESD
ESF1
ESRRA
ETFA
ETFB
ETHE1
ETV4
EVI5
EVI5L
EVL
EVPL
EWSR1
EXOC6
EXOSC1
EXOSC10
EXOSC3
EXOSC5
EXOSC7
EXOSC8
EXOSC9
EYA3
EZH1
EZH2
F11R
F12
F8
FABP3
FADS2
FADS3
FAF1
FAH
FAHD2A
FAHD2B
FAIM
FAM101B
FAM102A
FAM103A1
FAM114A2
FAM117A
FAM118B
FAM122B
FAM125A
FAM136A
FAM149B1
FAM161A
FAM162A
FAM165B
FAM168B
FAM172A
FAM173A
FAM175A
FAM177A1
FAM179A
FAM188A
FAM18B1
FAM192A
FAM195A
FAM195B
FAM204A
FAM206A
FAM207A
FAM210B
FAM213B
FAM214B
FAM216A
FAM219A
FAM219B
FAM24B
FAM3A
FAM3C
FAM48A
FAM49B
FAM50A
FAM54A
FAM60A
FAM64A
FAM72B
FAM72D
FAM73B
FAM76A
FAM76B
FAM82B
FAM92A1
FAM96A
FAM98A
FAM98B
FAM98C
FANCA
FANCE
FANCG
FARP1
FARSA
FARSB
FAS
FASTK
FAU
FBF1
FBL
FBXL16
FBXL20
FBXL6
FBXO2
FBXO22
FBXO44
FBXO7
FBXO9
FBXW4
FBXW8
FBXW9
FCF1
FCHO1
FCHO2
FCHSD1
FDPS
FDX1
FDX1L
FDXR
FER
FEZ2
FGD1
FGFR1
FGFR1OP
FGFR1OP2
FGFR4
FGFRL1
FH
FHL1
FHL2
FHL3
FHOD1
FIBCD1
FIBP
FIP1L1
FIS1
FKBP1A
FKBP2
FKBP3
FKBP5
FKBP7
FKBP8
FLII
FLJ31306
FLJ46906
FLOT2
FLYWCH1
FLYWCH2
FMNL1
FMNL3
FMR1
FN3K
FNBP1
FNBP1L
FNBP4
FNTA
FOLR1
FOPNL
FOSL1
FOXJ2
FOXO4
FOXP4
FPGS
FRA10AC1
FRG1
FRG1B
FSD1
FTSJ1
FTSJ3
FUK
FUNDC1
FUNDC2
FXN
FXR1
FYTTD1
G6PC3
GAA
GABARAPL2
GABPB1
GABPB2
GABRA3
GABRE
GAD1
GADD45A
GADD45GIP1
GAK
GAL
GALE
GALK1
GALM
GALT
GAMT
GAR1
GAS5
GAS6
GATSL1
GBAS
GBF1
GCAT
GCC2
GCFC1
GCFC2
GCH1
GCHFR
GCLM
GCSH
GDAP1
GDI2
GDPD1
GDPD5
GEM
GEMIN2
GFER
GGA1
GGCT
GGCX
GGH
GGNBP2
GGPS1
GGT1
GGT7
GHDC
GHITM
GIGYF1
GINS1
GINS2
GINS4
GIPC1
GIT1
GKAP1
GLE1
GLIPR2
GLMN
GLO1
GLOD4
GLRX
GLRX2
GLRX3
GLTSCR2
GLUD1
GLUL
GM2A
GMDS
GMFB
GMIP
GMNN
GMPPA
GMPR2
GMPS
GNAI2
GNAS-AS1
GNB5
GNG11
GNG5
GNL1
GNL2
GNL3
GNPDA1
GNPDA2
GNPTG
GOLGA1
GOLGA2
GOLGA4
GOLGA7
GOLGB1
GOLIM4
GOLT1B
GORAB
GPATCH1
GPATCH3
GPATCH4
GPBP1L1
GPD1L
GPHN
GPKOW
GPN1
GPN2
GPN3
GPR137
GPS2
GPSM1
GPX4
GRAMD1A
GRB2
GRB7
GRHPR
GRIPAP1
GRK6
GRTP1
GSK3A
GSN
GSR
GSS
GSTA4
GSTM3
GSTM4
GSTO1
GSTT1
GSTT2
GSTZ1
GTF2B
GTF2E2
GTF2F1
GTF2F2
GTF2H1
GTF2H2
GTF2H5
GTF2IRD1
GTF3A
GTF3C5
GTF3C6
GTPBP10
GTPBP3
GTPBP4
GTPBP6
GTPBP8
GUF1
GUK1
GULP1
GUSB
GYG1
GYG2
GYS1
H19
H1F0
H2AFJ
H2AFY
H3F3B
HABP4
HACL1
HADH
HADHA
HADHB
HAGH
HAGHL
HARS
HAT1
HAUS1
HAUS2
HAUS4
HAUS5
HAUS7
HAUS8
HAX1
HBS1L
HBXIP
HCCS
HCFC1R1
HCN2
HDAC1
HDAC10
HDAC11
HDAC2
HDAC3
HDAC5
HDAC6
HDAC8
HDDC2
HDDC3
HDGFRP2
HDGFRP3
HDHD2
HEATR7A
HEBP1
HEBP2
HECTD3
HELLS
HEMK1
HES6
HES7
HEXA
HEXDC
HGS
HHEX
HHLA3
HIBCH
HIF1AN
HIGD1A
HINT2
HINT3
HIP1R
HIRIP3
HLA-A
HLA-B
HLA-C
HLA-E
HLTF
HMBS
HMGB2
HMGB3
HMGCL
HMGN1
HMGN2
HMGN3
HMHA1
HMMR
HMOX1
HMOX2
HN1
HNRNPAB
HNRNPD
HNRNPH3
HNRNPL
HNRNPM
HNRNPR
HNRNPUL2
HNRPDL
HOGA1
HOMER2
HOMER3
HOOK3
HORMAD1
HOTAIRM1
HOXB7
HOXB9
HOXC9
HPCAL1
HPD
HPRT1
HPS1
HPSE
HRAS
HRSP12
HS1BP3
HSBP1
HSBP1L1
HSCB
HSD17B10
HSD17B11
HSD17B12
HSD17B4
HSD17B7
HSD17B8
HSD3B7
HSDL2
HSF1
HSF2
HSF2BP
HSPA4
HSPA4L
HSPB11
HSPB7
HSPBP1
HTATIP2
HTATSF1
HTRA2
HUS1
IAH1
ICAM3
ICT1
ID1
IDH1
IDH2
IDH3A
IDH3B
IDH3G
IDI1
IER3IP1
IFI27L1
IFI27L2
IFI35
IFI6
IFITM1
IFNGR2
IFRD1
IFT122
IFT140
IFT172
IFT20
IFT27
IFT43
IFT46
IFT52
IFT57
IFT80
IFT81
IFT88
IGFBP6
IGFLR1
IGSF8
IK
IKBIP
IKBKE
IL11RA
IL17RC
IL18
ILF2
ILKAP
ILVBL
IMMP1L
IMMP2L
IMPA1
IMPA2
IMPACT
IMPDH1
IMPDH2
ING3
ING4
INHA
INO80C
INO80E
INPP5A
INPP5B
INPP5J
INSIG1
INSIG2
INSL4
INTS1
INTS4
INTS8
IPO4
IQCB1
IQCE
IQGAP3
IRAK4
IRF1
IRF3
IRF9
ISCA2
ISCU
ISG15
ISG20
ISOC1
ITFG2
ITGA2B
ITGAE
ITGB1BP1
ITGB3BP
ITM2C
ITPA
ITPK1
ITSN1
ITSN2
JAZF1
JOSD2
JTB
JUP
KANSL2
KAT5
KAT7
KAT8
KATNA1
KATNAL2
KATNB1
KAZN
KCMF1
KCNN4
KCNQ1
KCTD13
KCTD17
KDELC1
KDM1B
KDM4B
KHK
KIAA0020
KIAA0101
KIAA0146
KIAA0195
KIAA0586
KIAA1009
KIAA1143
KIAA1191
KIAA1274
KIAA1279
KIAA1467
KIAA1524
KIAA1586
KIAA1598
KIAA1704
KIAA1841
KIF11
KIF13B
KIF14
KIF15
KIF1C
KIF20B
KIF21A
KIF22
KIF23
KIF3A
KIF5B
KIN
KLC1
KLC2
KLC3
KLC4
KLHDC2
KLHDC3
KLHDC4
KLHDC8B
KLHL17
KLHL35
KPNA2
KPNA4
KPTN
KRAS
KRCC1
KRI1
KRIT1
KRR1
KRT10
KRT17
KRT18
KRT8
KRTCAP2
KTN1
KXD1
KYNU
L2HGDH
LACTB2
LAGE3
LAMB2
LAMB3
LAMP2
LAMTOR2
LAMTOR3
LANCL1
LANCL2
LAP3
LAPTM4A
LARP7
LAS1L
LBH
LCMT1
LDHB
LDHD
LDLRAD3
LENG1
LEO1
LEPREL1
LGALS1
LGALS3
LGMN
LHPP
LIAS
LIG1
LIME1
LIMK1
LIMS1
LIN37
LIN7B
LIN7C
LINC00085
LINC00116
LINC00162
LINC00265
LINC00467
LINC00493
LIPA
LIX1L
LLGL1
LLGL2
LMAN1
LMBR1L
LMBRD1
LMNB1
LMO1
LMO4
LOC100128881
LOC100129250
LOC100129917
LOC100132352
LOC100216545
LOC100271722
LOC100289092
LOC100505483
LOC100505666
LOC100505761
LOC100505783
LOC100506054
LOC100506100
LOC100506233
LOC100506548
LOC100506844
LOC100507217
LOC202781
LOC284023
LOC338799
LOC339803
LOC375295
LOC388796
LOC401397
LOC401588
LOC440944
LOC550643
LOC644656
LOC645249
LOC645638
LOC728554
LOC729013
LOC81691
LOC92249
LPCAT3
LPCAT4
LRCH3
LRCH4
LRP11
LRRC23
LRRC40
LRRC45
LRRC47
LRRC49
LRRFIP1
LRRFIP2
LRSAM1
LRTOMT
LRWD1
LSM1
LSM12
LSM14A
LSM2
LSM3
LSM5
LSM6
LSM7
LSMD1
LSR
LSS
LTA4H
LTBP3
LTBP4
LTV1
LUC7L
LUC7L2
LUC7L3
LY6E
LYAR
LYPLA1
LYPLA2
LYPLAL1
LYRM1
LYRM2
LYRM4
LYRM5
LYRM7
LYSMD2
LYSMD3
LZIC
LZTFL1
MACROD1
MAD1L1
MAD2L1
MAD2L2
MAFG
MAGEB2
MAGED2
MAGOH
MAGOHB
MAK16
MALSU1
MAN2A2
MAN2B1
MAN2C1
MANF
MAOB
MAP1LC3B
MAP2K2
MAP2K5
MAP2K7
MAP3K12
MAP3K6
MAP4K2
MAP4K4
MAP4K5
MAP7D3
MAPK3
MAPK8
MAPK8IP1
MAPK8IP3
MAPK9
MAPKAP1
MAPKAPK3
MAPKAPK5
MAPRE2
MAPRE3
MARC2
MARCH5
MARCKSL1
MARK3
MARK4
MAT2B
MATK
MATR3
MAX
MBD2
MBIP
MCCC1
MCCC2
MCEE
MCF2L
MCM4
MCOLN1
MCRS1
MCTS1
MCU
MDH1
MDM1
MDP1
ME1
ME2
MEA1
MEAF6
MECR
MED12
MED16
MED17
MED19
MED21
MED24
MED25
MED27
MED28
MED30
MED31
MED4
MED8
MEF2D
MEGF8
METRN
METTL10
METTL17
METTL21D
METTL22
METTL2A
METTL3
METTL5
METTL6
MFAP2
MFF
MFGE8
MFSD1
MFSD2A
MFSD3
MGAT5B
MGC72080
MGMT
MGST1
MGST2
MGST3
MIB2
MICAL1
MICALL2
MIEN1
MIER1
MIER2
MIF4GD
MIIP
MINOS1
MIPEP
MIPOL1
MIR100HG
MIR31HG
MIS18A
MIS18BP1
MITD1
MKI67IP
MKNK1
MKRN1
MKRN2
MKS1
MLF1
MLF1IP
MLH1
MLLT11
MLLT6
MMAB
MMACHC
MMADHC
[truncated: 1,907 more rows]

## Sheet: PLEK2_RIP
Gene Symbol
DPM1
NFYA
LAS1L
LASP1
ARF5
FKBP4
KDM1A
NDUFAB1
UPF1
SKAP2
SLC25A5
MCUB
CIAPIN1
AP2B1
ELAC2
DNAJC11
PSMB1
SPAG9
MGST1
CSDE1
VTA1
BAZ1B
RANBP9
ZNF207
UQCRC1
NCAPD2
AKAP8L
UTP18
PTBP1
ANLN
PPP5C
PSMC4
NUB1
PGM3
TACC3
CAPN1
MDH1
AGPS
SERPINB1
GRAMD1B
RNH1
NDUFS1
ALAS1
EHD2
HSF2
KPNA6
NUP160
SARS1
UBA6
MAP2K3
VCL
CUL3
NSUN2
TRIO
PSMA4
AIFM2
CAPG
CTNNA1
POLR2B
MAP4
NOP16
FAM120A
RFC2
LIMA1
HERPUD1
THRAP3
NOP58
HPF1
CTDP1
MRPS35
WAPL
EIF4B
RPL18
U2AF2
CNN2
GNAI3
OAT
WDR18
KARS1
NDUFB4
GSTO2
ME1
MTHFD2
SLC9A7
YBX1
ELAVL1
DIP2B
SMARCD1
KDM4A
NFYC
PFKP
KLF6
PKM
DNTTIP2
RHOA
CBFB
ACSL4
GPKOW
VPS35
DNAJA2
MAOB
HDHD5
JMJD6
ASNS
CFAP20
TCOF1
MAP4K4
WDR1
HLTF
FAM50A
CPSF1
ACTN1
ACADVL
MCM2
LLGL2
VDAC1P1
CLNS1A
ENO1
NUP37
ACAT1
SLC25A3
FSCN1
ACTB
RAB7A
SART3
MCM6
UNG
FMO4
XAB2
ARHGEF1
STXBP2
MAP2K7
TOP2B
NFKB2
SNRPA
CAPZB
TULP3
GNB1
NRDC
VDAC3
XRCC5
SAR1A
FDFT1
PAFAH1B3
OPHN1
KIF22
PGM1
DDX1
RAB21
SRCAP
CPOX
HSP90AA1
AP4E1
MAGI3
ARG2
BZW1
MRPL22
GRHL2
TNPO1
DIS3
YTHDC1
GSTP1
EIF3I
RAB10
CAD
CPNE3
CTTN
DNAJA1
ITPKC
RBM22
TXLNG
HUWE1
SRRT
PSMC5
RTRAF
SF3B2
GNAS
DNM1L
KHSRP
TPX2
SMOX
XRN2
GCN1
PEBP1
FUS
MLF2
DDX24
NECAP1
BLVRB
NUDC
TFAP4
P3H2
GOLGA3
AARS1
DLD
TXNL1
FH
SPAG7
PSME1
HECTD1
HNRNPC
SUPT16H
WDR76
PHGDH
EZR
MYL6
CDC6
AAAS
CBX5
MSH2
ARCN1
NUP188
NANS
HSP90AB1
CDC5L
ITPR3
DSP
HNRNPH3
ACOT7
PSMD8
MAGEB2
CIRBP
PCDH11Y
HNRNPM
MISP
SF3A1
SNRPD3
PES1
MAPK1
LGALS1
TRIOBP
SNU13
DDX17
GTPBP1
PACSIN2
AP1B1
HMOX1
RBFOX2
MYH9
TXN2
EIF3D
RANGAP1
PHF5A
PRMT5
PYGL
PLEK2
PSMA3
AHSA1
ERH
HIF1A
SRSF5
EIF5
MTHFD1
PSMB5
TRIP11
APEX1
SRP54
PNN
GSS
TRPC4AP
PYGB
ADNP
RAE1
TPD52L2
PRPF6
PSMA7
DIDO1
EEF1A2
TRIB3
SEC23B
NOP56
MAPRE1
CHMP4B
AHCY
DNTTIP1
USP14
VAPA
LPIN2
MYL12A
RNMT
RIOK3
PSMD10
SMARCA1
PGK1
USP11
HTATSF1
PCDH11X
MAGED2
RBM3
FNDC3A
KATNAL1
TSC22D1
PHKB
NUP93
LONP2
N4BP1
POLR2C
CYB5B
USP10
UBE2I
UBFD1
HMOX2
DNAJA3
AAGAB
AP3B2
RAB11A
EHD4
TJP1
CA2
RAB2A
EIF3E
EMC2
ESRP1
NDRG1
GFUS
ERI1
DCTN6
GSR
KLHDC4
MCM4
BNIP3L
ECH1
TUBB4A
SNRNP70
PPP1R13L
SF3A2
MED25
AKAP8
POP4
TIMM50
FBL
GPI
HNRNPUL1
PLIN3
CDC37
PPP2R1A
ISYNA1
COPE
PMPCB
OGDH
GARS1
HSPB1
PDAP1
BUD31
EIF3B
RBM28
AP1S1
MRPL32
BLVRA
EIF4H
SPIN1
PTGR1
CDC37L1
FUBP3
EDF1
DNMBP
EIF3A
NPM3
TNKS2
GBF1
LARP4B
GTPBP4
BCCIP
GLRX3
XPNPEP1
SMC3
PPIF
RPL19
PSMD3
DHX40
KPNB1
PFN1
C1QBP
UTP6
DDX5
MRPL27
VAT1
LRRC59
LUC7L3
EFTUD2
PRKAR1A
YWHAE
SLC9A3R1
SUPT6H
NDUFC1
ZNF330
DHX15
NCAPG
MTCH2
HSPA8
CPT1A
CCND1
EIF4G2
GALNT18
DDX6
CARS1
C11orf58
CORO1C
ATP5F1B
KRT18
LTA4H
VPS29
CDKN1B
GTF2H3
RFC5
COPZ1
MRPL51
GAPDH
USP5
RNGTT
SRSF3
MCM3
PTP4A1
HBS1L
BYSL
COX7A2
TTK
GHR
HMGCS1
KIF20A
HSPA9
MRPS27
LMNB1
SUB1
FAM172A
TARS1
GNPDA1
SKP1
WWC1
FAM162A
KPNA1
ECT2
FXR1
UMPS
ATP6V1A
MRPL3
EIF1B
EIF4G1
SPCS1
DGUOK
MOB1A
RTKN
NCL
ACTR3
SF3B6
PSMD14
PPM1G
SPTBN1
MRPL19
GLS
DNAH6
CCT4
COQ10B
SF3B1
KDM3A
FHL2
HDLBP
PPP1R7
ID2
PLEKHB2
RAB3GAP1
DARS1
SRSF7
EPAS1
WRAP73
PARK7
ATP5PB
HDAC1
CAPZA1
SFPQ
ARHGEF2
FBXO2
GADD45A
RGS2
CTH
ACADM
SDHB
RPF1
ID3
EBNA1BP2
CDC20
PRDX1
NSUN4
PRRC2C
PRDX6
STMN1
ARID1A
FASTKD2
MYL12B
ARMC2
NDUFB3
GDA
CPSF3
RAD23B
PTPA
RAB14
PPP6C
NDUFA8
VPS4B
YLPM1
DLST
SLIRP
RBM25
EIF2B2
YPEL5
IDE
SMNDC1
GOT1
CAAP1
NUP43
MTHFD1L
ENY2
PAIP2
KDM3B
ARL1
GLT8D2
DUSP4
TARDBP
TRIM25
NAA50
CAT
KHDRBS1
ZRANB3
COPA
ANXA11
HNRNPA2B1
SMU1
CLTA
ACO1
ZWINT
MED13L
ACOT9
DDX39A
TUBA1B
BAZ2B
EXOSC9
CKS2
SRSF6
STAU1
RNF114
BCAS4
SNRPC
H2BC11
MAD2L1BP
CDKN1A
GLO1
GOT2
NDUFA1
GTF2F1
SNRPD2
VASP
SYMPK
PSMF1
SNRPB
DSTN
ITPA
HNRNPR
ID1
KDM5C
PSMB2
CAPNS1
UBA2
PRDX5
PRMT1
RRAS
TRAP1
DLGAP5
HP1BP3
KLF2
TUBBP1
AAMP
ECHS1
GNAI1
ZFP36
PAICS
RAC2
MKLN1
NDUFA5
HAT1
DUT
COPB1
PALLD
FXR2
ILF3
NGDN
HEATR5A
NRL
SAT1
MRPL34
ACTN4
NDUFA10
LSM4
ATXN10
ADRM1
EXOSC2
TRIM28
LRRC47
ATP5IF1
DNMT1
DKC1
MTRFR
NOL11
UBA1
AKAP12
ATP6V1E1
COX4I1
GSE1
COX7B
CAP1
ACLY
ANKHD1
TOP2A
PDHA1
RHPN2
LGALS3
DNAJB1
IMMT
MRPL35
RAN
PRKAA1
CLUH
RPA1
ANKRD17
WBP2
EIF5A
PCNA
DAP3
NASP
CTNNBL1
DCTN4
POMP
HMGB1P5
SCO1
BEX2
SLC39A11
CNDP2
WDR74
LARS1
IMPA1
HSD17B4
DPF2
CATSPERB
EIF2S1
MRPS36
CCNB1
LAMTOR5
YWHAQ
ROCK2
LDHA
TIMM17A
NARS1
STK26
PUM1
YARS1
CDCA8
ELP2
UBAC2
ARGLU1
WDR36
OSTF1
ANXA1
PSAT1
CCNJL
TES
NAT10
CAPRIN1
FAM186B
KRT7
CCT7
MDM2
MPHOSPH6
DYNC1LI2
GLUL
DHX9
MRPL44
COX5B
MRPS9
PWP1
BZW2
DDX56
CALCOCO2
NMT1
DCAF7
MRPL47
TRA2B
MARCHF7
TANK
EPRS1
YME1L1
CDK9
TXN
C9orf78
NIBAN2
FPGS
MRPL50
PSMB7
NCBP1
TLN1
GRHPR
IER3
NUMA1
MRPL15
SDCBP
DCUN1D5
SLTM
RSL24D1
KYAT3
GTF2B
ARHGAP29
HADHB
RAB1A
ACTR2
PREPL
FBXO11
LRPPRC
MYOF
DUSP5
ANXA7
ATIC
IDH1
TMOD3
HNRNPD
G3BP2
SEPTIN11
FRAS1
ANXA3
PPA2
PAPSS1
PPP3CA
DUSP6
SNRPF
ESD
WARS1
MFAP1
SORD
BNIP2
ANP32A
ETFA
UNC45A
IQGAP1
CRTC3
PARN
UQCRC2
MAP1LC3B
TCF25
TOB1
NPEPPS
CLTC
PTRH2
SS18
GNAL
ESCO1
PELP1
TP53
ARHGDIA
EIF4A3
CSNK1D
TBCD
NFIC
SOD1
SAE1
PSMB6
RPS11
NOSIP
ARHGEF19
PGD
RPL11
SERBP1
BCL10
PRKACB
PIGK
KIF2C
PSMA5
ALDH9A1
UCK2
MGST3
PFDN2
CRABP2
SF3B4
MCL1
ANP32E
GOLPH3L
DTL
TPM3
UBAP2L
GATAD2B
ILF2
LYST
ACP1
SDE2
ARF1
PARP1
RPS27A
CIAO1
SNRNP200
HSPD1
DYNC1LI1
PHLDB2
ABHD10
FIP1L1
PLK2
DDX46
G3BP1
DYNLT1
WTAP
ZMYM4
MDH2
CCT6A
SH3KBP1
MSN
NONO
PRPS1
RBMX
ATP6V1B2
ERLIN2
TACC1
MRPS28
EIF3H
NDUFB9
GSN
NTMT1
SLC25A25
SEC16A
TCF7L2
GSTO1
PDCD11
LIN7C
EIF3M
CELF1
P4HA3
INCENP
CHEK1
PLCB3
SAP18
PDCD4
CCT5
UBC
NOCT
MAGI1
ANKRD50
CDC123
EPS8
NCAPD3
ASAP2
SLC25A4
BAG3
AP1S3
ATP5F1A
ZNF547
HNRNPDL
CAST
CETN3
SMARCA5
HNRNPU
CYRIB
ANKH
NRGN
CDH12
BUB3
ATP5MC3
ELOC
BTG3
KLF10
AZIN1
RHOC
SAXO1
RASA2
MCU
CCT8
SFR1
ATP5MJ
SH3RF2
UQCRB
EEF1A1
HK1
ATAD2
BUB1B
EIF4A2
SEC13
ZFYVE9
CCNB2
MYO1E
FMNL2
AGAP1
H2BC5
H4C8
EIF5B
NDUFS2
EPB41
GART
CSRP1
UBE2Z
PSMD4
PSMB4
HK2
DFFA
G6PD
ADAR
LMNA
CCDC12
IER2
VPS28
SQSTM1
RPL8
NAPEPLD
PSMC2
ABCF3
SAP30BP
RACGAP1
ASRGL1
MAGOH
RBP7
FUBP1
ADGRL4
ARPC5
ATF3
IER5
BPNT1
KLHDC8A
CAPN2
PDLIM5
ELF3
CCT3
APBB2
WDR43
POLR2H
RFC4
TKT
GNL3
SLBP
METAP1
H2AZ1
APEH
WDR82
HMGB2
ANXA5
ABCE1
LSM6
STARD4
NDUFS4
SLU7
SYTL3
RAD21
DNAAF5
OXR1
FOXK1
COX6C
YWHAZ
PDP1
HNRNPK
NDUFB6
VCP
MICU2
RPL36AL
NUDT5
ATP5F1C
NSD1
PRDX3
GHITM
PMPCA
ENTR1
HPRT1
DDX21
BMS1
PIP4P1
TRUB1
PSMC3
SMCO4
TAF1D
CKB
TRMT61A
HPS6
NOLC1
CCT2
ARIH1
MCM7
HSBP1P2
BEX3
AP1G1
SLFN5
PCLAF
TERF2IP
PLK1
STX3
MRPL16
YWHAB
MAPRE2
MARS1
NUDT21
C15orf39
CRK
TPM4
CDT1
ANKRD11
TUBA1A
TUBA1C
DAPK3
EEF2
CHAF1A
GLOD4
TSR1
OTUB1
PRDX2
SRP68
TK1
ECI1
KCTD5
SRRM2
DDB1
CTNNB1
SF1
PBK
PAFAH1B2
MAPK1IP1L
DDIT4
PDHB
H1-4
ARF4
SEPTIN2
RFWD3
STIP1
ATXN2L
FEN1
NDUFS5
AHCYL1
USP39
RNF181
MAT2A
MAP2K1
HNRNPH1
ASMTL
UBE2V2
NMD3
PGM2
CLIC4
PCBP1
DTWD2
FASN
CNBP
HNRNPF
SYAP1
SF3B5
YWHAG
UBE2E1
PDCD6IP
GABARAP
CDK1
UBB
KRT8
HARS1
SERPINB9
HSPA4
POLH
KIF5B
TSEN34
SCAND1
FAM241B
SHCBP1
FAM98B
KRT19
POLR1C
PPID
PLRG1
CTPS1
KLF17
CYCS
ZNF24
MRPL52
FAM71D
CORO1B
SNX32
TRMT112
TRIB1
NAA20
EHBP1L1
SMARCC1
MOB1B
PSMD1
JUP
EIF1
PLK3
TRMT10C
PRPF8
DDX23
PDE12
TEX36
CTBP2
UBE2C
MRPS22
MARCKSL1
PSMD2
DCTN2
CKAP5
FOSL1
RMI2
EIF3KP1
SFN
BAIAP2
ARL4D
UBE2O
TUBB6
RNPEP
LMNB2
TYMS
TALDO1
TIMM22
CAVIN1
FLII
HNRNPA0
CACYBPP2
IMPDH2
NDUFAF3
PLEC
KLHL11
NECAP1P1
NSUN3
COX5A
TUFM
EIF3K
MRFAP1L1
AURKB
MRFAP1
RCC2
CYC1
FARSA
EDC3
GADD45GIP1
C14orf119
PUF60
ZNF771
RCC1
H2AC6
H2BC4
PIPSL
SCRIB
PITPNB
MRPL14
NQO1
AEN
NPM1
PJA1
H2AW
POLR2A
MTHFD2P7
MRPS23
PHLDA2
COPG1
NOP10
IST1
SHMT2
KIAA2012
NPLOC4
EXOC7
KPNA2
ANXA2
ACBD3
GLUD2
EWSR1
PYCR1
AFMID
CSMD1
HSP90AB3P
RUVBL2
SELENOF
UTP11
H3C13
HMCES
NDUFB1
ALYREF
EFHC2
UTY
ACTG1
ALDH1A3
H2AC20
H2AC21
PKP3
COPB2
SEPTIN9
H2BC21
H1-10
NDUFA6
AP3M1
RPS27L
RAB11B
HGS
MRPL40
PSMD13
SHC4
ZFP36L1
PRAME
MORF4L1
EDARADD
ANKRD37
UBE2H
SPIN4
SHTN1
SIRT7
USP7
ISG15
THSD4
TMEM220
H1-2
POTEE
TUBB4B
GTF2F2
H3-5
H2AX
SRSF10
NOC2L
SF3B3
JPT1
S100A13
BTBD8
TSPYL1
HMGB1
S100A4
TUBB
SUPT5H
PPIA
IARS1
LONP1
XRCC6
PRPF40A
NACA
HDAC2
H2AC11
PDLIM7
FLNA
ANXA4
ANXA6
H4C3
DYNC1H1
H3C12
SND1
HNRNPAB
SIPA1L1
S100A10
RPL37A
CFD
MCMBP
ATAD3A
H4-16
MYO1C
ADH5
H2BC12
S100A6
RPL12
MRPL42
RPS4X
DDX42
TMEM116
GFPT1
BZW1P2
OGA
TCAF1
TXNRD1
TPM2
YTHDF2
ARC
LRBA
PPIAP22
MDM4
STK39
CALM1
IPO9
CTR9
CDC42BPB
CAPZA2
TOP1
PRC1
APRT
DMD
PJA2
CENPW
H2BC18
GDI1
PFDN6
HNRNPCP2
PJVK
MRPL38
SDHD
VARS1
CSNK2B
PRRC2A
MRPS18B
RACK1
DCTN1
HSP90AA4P
NAP1L4
C16orf96
SERPINB5
RAB12
TSN
HMGB3P6
CRIP1
PRDX2P4
NOC2LP1
YWHAZP2
YWHAZP5
CFL1P2
ACTN4P1
SRA1
VDAC1
NDUFS3
LDHBP2
CLIC1
ACTBP2
DDX47
DNASE1
KRT18P38
LDHAP4
PAFAH1B2P1
PRDX1P1
PGGT1BP2
PHB2
PKMP5
YWHAZP6
DDX3X
ANXA2P3
KRT19P1
MAGEA3
PPP2R2A
UBA52
IFITM3P2
SAP18P2
ATP5F1CP1
HSP90AA2P
NDUFA4P1
HNRNPA1P48
EIF4A2P4
ATP6V1E1P1
NPM1P39
FDPSP1
STIP1P3
PA2G4P5
NMD3P1
TPI1P1
HSPA9P1
COX6A1P2
WDR46
HNRNPKP2
ASIC4-AS1
ATP5F1AP2
MYL12BP2
LYPLA2P1
SUMO2P21
HK2P1
SATB1-AS1
PTGES3P3
MT1P3
NAMPTP1
KHSRPP1
YWHAZP3
HSPD1P6
CCT5P2
SSBL4P
GOT2P2
HSBP1
SKP1P1
ATP5MKP1
EIF1P3
RPS27AP5
SNRPFP1
ANXA2P2
CAP1P2
MCTS1
IDI2-AS1
YWHAEP1
HNRNPDP1
SDCBPP3
DLGAP4-AS1
HDAC1P2
LINC01399
SNRPEP4
PFN1P1
LINC01122
H2BC15
EIF4HP1
AP2B1P1
FHP1
LANCL1-AS1
PTGES3P1
YWHAEP5
XRCC6P2
LINC01239
HNRNPUL2-BSCL2
FAUP1
SRSF6P2
GAPDHP65
PA2G4P2
FAR1P1
MRPS18CP7
NDUFB9P2
PKMP1
RANP1
BZW1P1
PRMT5-AS1
EIF3IP1
KIFC1
PA2G4P1
SMU1P1
IDI1P1
RAD21P1
HADHBP1
NME1
PSMD12P1
CAP1P1
LINC00886
ACTG1P20
ARPC4
EIF6
DCAF13P1
ALDOAP1
PPAN-P2RY11
HNRNPKP4
APOBEC3C
EOGT-DT
SUPT4H1P2
TWF2
RBM14-RBM4
HNRNPH1P3
COPB2-DT
KRT18P25
GAPDHP38
GAPDHP70
NOP14-AS1
RAC1P2
GBA3
MAPRE1P2
CCT5P1
CCT6P2
GAPDHP35
SNRPCP2
DDX18P4
MSNP1
H2AZP2
PCBP2P2
EIF5AL1
UBE2HP1
ATXN7L3B
PRKDC
PKMP4
ERHP1
KRT8P3
MYL12AP1
DNAJB6P1
ATP6V1G2-DDX39B
ELOBP2
UBE2NP1
ARPC3P3
SRSF3P1
RPL36A-HNRNPH2
HSPD1P4
PSMA3-AS1
EIF4A1P4
HIGD1AP1
MAP1LC3B2
RBM8B
H2AZ2P1
LINC02307
SMARCE1P3
UBE2CP4
ADNP-AS1
ANP32AP1
HNRNPLP2
MYL12BP1
ATP5PBP7
ATP5F1AP3
CIAPIN1P
DYNLL2
CFAP298-TCP10L
TUFMP1
EEF1E1-BLOC1S5
UBL5P2
NCOA4
MRPS21
EIF1P5
AARSD1
HMGB2P1
TRMT112P6
LYPLA2P2
FMC1-LUC7L2
LINC02893
TSNAX-DISC1
PEBP1P2
TAF15
HSPE1-MOB4
COX5AP1
ARF4P1
GTF2H5
DCP1A
H4C12
H2BC14
CYFIP1
H2BC17
NPHP3-ACAD11
H2AC12
AATF
H3C1
UHRF1
H4C5
H4C4
H2BC7
PSMB3
DDX6P2
SENP3-EIF4A1
GGNBP2
H2AC4
ACACA
H4C1
H4C2
H3C10
MATR3
MGC4859
ABCF2-H2BE1
H3C2

## Sheet: overlap
Gene Symbol
RPS11
GNL3
RPL19
XAB2
PARN
THRAP3
ECH1
ANXA3
TERF2IP
DGUOK
PDCD4
RAD23B
BUD31
USP14
DSTN
CETN3
CDK1
ADH5
NDUFS4
ID1
UQCRC1
HSF2
CAPN1
COX7A2
DNAJA3
MRPL15
AGPS
UNG
TSN
DCUN1D5
NOP58
COQ10B
PSMF1
SKAP2
MOB1B
NFYC
ETFA
PDAP1
EHBP1L1
DCTN1
DLST
PGM1
EIF2S1
ACADVL
GTF2H5
SDHD
PLRG1
PPID
TAF1D
NUB1
TYMS
CUL3
CALCOCO2
ERH
DTWD2
POP4
RUVBL2
PSMA5
BLVRB
STMN1
STK39
CKS2
MRPL22
PES1
NDUFB3
YBX1
FH
AAAS
GSR
AP1S3
LMNB1
ACADM
PPP5C
GHITM
TXLNG
PRMT5
CLIC4
DPM1
PSMB7
VPS4B
SLC25A4
CYB5B
NDRG1
SOD1
CCNB2
WDR74
LGALS3
CENPW
MPHOSPH6
NUDC
FARSA
CCT3
TRIOBP
PSMD10
RNPEP
MCM4
HADHB
CRIP1
ABHD10
ARG2
JUP
ACP1
MARCKSL1
IMPA1
NPM3
MAGOH
EBNA1BP2
HDAC1
MRPL51
EIF3E
PKP3
CPT1A
KIF22
EIF3I
ACTN1
LIN7C
ARHGEF19
NDUFS3
USP39
FLII
RFC5
DDX56
MRPS18B
FBXO2
TMOD3
HSBP1
BAIAP2
NDUFA5
AP1S1
SAT1
ANKRD37
ACTR3
RAE1
COX5A
SLTM
POLR1C
CTNNBL1
CCDC12
SMARCC1
SDHB
PDLIM7
NUP93
HMOX2
MDH1
MRPL19
SKP1
UBE2I
OSTF1
GNPDA1
RPL12
CHEK1
PSMB6
TRMT112
CCT2
ARF4
SUPT5H
SNRPA
EXOSC9
NDUFS2
GTF2F2
GSN
WWC1
CPSF3
GPKOW
UQCRB
NAA50
CAPG
CAP1
SLIRP
PYCR1
GRHPR
VDAC3
AATF
RIOK3
RFC4
RPL36AL
HMGB2
PSME1
ISG15
FXR1
BCAS4
RAB11B
PRPF40A
PRDX3
STXBP2
SLU7
MRPL32
CAPZA1
GLRX3
DNAJA2
MAOB
MRPL3
POMP
AHSA1
NOP56
SDCBP
FPGS
UBE2C
NQO1
GTPBP4
GTF2F1
SERPINB1
PSAT1
VPS28
AP3M1
HNRNPAB
GADD45GIP1
MRPS23
HPRT1
PSMA7
FAM172A
ASNS
SMU1
DNTTIP1
MRPL40
TSEN34
DUT
FBL
AFMID
COX5B
S100A10
PRDX2
WDR76
UBA2
RAB12
PSMD1
FAM162A
CDC123
PAICS
RAB11A
TCF7L2
CIRBP
WDR18
SCRIB
SAE1
COX4I1
UBE2V2
MAP4K4
CDC5L
TBCD
DCTN2
MAGED2
YTHDC1
PDHB
VTA1
PNN
FOSL1
TRAP1
BTG3
PFDN2
NDUFB9
CDCA8
RAB2A
PDHA1
C9orf78
CYCS
UBB
TCF25
NDUFAB1
COX6C
ANP32E
PUF60
NASP
PALLD
IMPDH2
SMC3
KPNA2
GSS
ANLN
RHOC
MRPL52
MYL12A
SRSF6
NDUFA8
LLGL2
FAM98B
HNRNPR
MCU
NFKB2
NUP37
NPM1
CCT8
EIF3M
ACOT7
CDC6
NDUFC1
NGDN
DPF2
PJA2
MGST1
ALYREF
AURKB
MTHFD1
MRPS28
PAFAH1B3
DDX39A
DNAJC11
SEC13
PARK7
MAP1LC3B
KRT8
PLIN3
MED25
CSNK2B
COX7B
USP11
RRAS
GLOD4
PRMT1
MRPS9
SRRT
BMS1
ACOT9
TRUB1
ATP6V1E1
PIGK
RCC1
CLIC1
TRIP11
ECT2
VPS29
BUB3
CNN2
PPP1R13L
HMOX1
GLO1
HNRNPD
BPNT1
SRSF7
PYGB
GADD45A
UTP18
SF3A1
BLVRA
TFAP4
NECAP1
BAZ2B
AKAP12
AP1B1
SRP54
NRGN
ESCO1
MAP2K7
PSMB4
NDUFA1
GTF2B
UTP6
PMPCB
KRT18
ARPC4
MRPS36
PHLDA2
BZW2
HTATSF1
PSMD4
MAPRE2
DLGAP5
LUC7L3
HAT1
DDX1
AKAP8L
TP53
OTUB1
VASP
RPS27L
PPA2
CAT
CPOX
BNIP3L
RHPN2
RPL11
IDH1
XRCC5
RAB1A
MRPL42
UBFD1
PSMB3
TOP2B
TAF15
ANXA7
MORF4L1
RBM25
ME1
NME1
HGS
TCOF1
RANBP9
NUDT21
CFD
TRMT61A
PPP1R7
SYAP1
LTA4H
MAGEB2
FAM50A
OAT
NDUFB1
ANXA1
MATR3
MRPS35
SEC23B
HLTF
NDUFA6
NDUFAF3
KLHDC4
NOSIP
ARL1
ILF2
ACAT1
PLK3
RSL24D1
DAP3
PSMC2
CAPZA2
SFR1
LGALS1
YWHAE
MGST3
MRPL47
DYNLT1
COPG1
KIF5B
HSD17B4
RPS27A
PLCB3
ARHGEF2
BNIP2
HSPA4
RHOA
C11orf58
MYL6
ZNF771
RAB21
SCAND1
VAPA
CORO1B
SLBP
CDC37L1
MTHFD2
SH3KBP1
SMOX
SF3A2
FHL2
PSMB2
PCNA
TWF2
CYC1
PRPS1
MRPS22
ACO1
TXNL1
ESD
PRDX5
PPIA
NDUFB6
WRAP73
S100A6
DDX46
HNRNPH3
CHMP4B
DCTN6
ANXA5
PSMD14
LRRC47
PARP1
STX3
MCTS1
TK1
SHCBP1
CBFB
RFC2
EIF1B
LSM6
PLEK2
TPM4
CPSF1
XPNPEP1
DNMT1
AAMP
SRSF10
ENY2
PTGR1
ITPA
SAP18
FIP1L1
PFDN6
HNRNPM
GLUL
UBE2E1
ABCF3
HDAC2
MOB1A
SORD
PAPSS1
LAS1L
POLR2H
AAGAB
APOBEC3C
ARHGEF1
GBF1
GGNBP2
EWSR1
BCCIP
DLD
HBS1L
PSMD13
GSTO1
NOLC1
NDUFS5
SNRPD3
RAD21
SNRPB
MRPL16
NUDT5
PSMC3
NUMA1
ZNF330
PSMB1
TXN
TRPC4AP
SPAG7
RPF1
NDUFA10
CLNS1A
NUP43
NMD3
ANXA4
ECI1
ATIC
TTK
UNC45A
NCAPG
NANS
S100A13
ANXA11
TOP1
SNRPD2
